# Supplementary material for: Hydrogen-bonded salt cocrystals of xenon difluoride and protonated perfluoroamides
Source: CrystEngComm. 2025 Nov 4;27(48):7776–84. doi: 10.1039/d5ce00956a (PMC12659783; doi:10.1039/d5ce00956a)
Supplement: CE-027-D5CE00956A-s002 [file CE-027-D5CE00956A-s002.cif]

# Supplementary Information (SI) for CrystEngComm.
# This journal is © The Royal Society of Chemistry 2025

####################################################################### 
# 
# This file contains crystal structure data downloaded from the 
# Cambridge Structural Database (CSD) hosted by the Cambridge 
# Crystallographic Data Centre (CCDC).
# 
# Full information about CCDC data access policies and citation 
# guidelines are available at http://www.ccdc.cam.ac.uk/access/V1 
# 
# Audit and citation data items may have been added by the CCDC. 
# Please retain this information to preserve the provenance of 
# this file and to allow appropriate attribution of the data. 
# 
#######################################################################

data_f5c3(o)nh2_1
_database_code_depnum_ccdc_archive 'CCDC 2493130'
loop_
_audit_author_name
_audit_author_address
'Erik Uran'
;Jozef Stefan Institute
Slovenia
;
_audit_update_record             
;
2025-10-03 deposited with the CCDC.	2025-11-03 downloaded from the CCDC.
;
_audit_creation_date             2025-10-02
_audit_creation_method           
;
Olex2 1.5
(compiled 2025.07.13 svn.rb7424aed for OlexSys, GUI svn.r7314)
;
_shelx_SHELXL_version_number     2019/3
loop_
_audit_author_email
erik.uran@ijs.si
_chemical_name_common            ?
_chemical_name_systematic        ?
_chemical_formula_moiety         'C3 H2 F5 N O'
_chemical_formula_sum            'C3 H2 F5 N O'
_chemical_formula_weight         163.06
_chemical_melting_point          ?
_chemical_oxdiff_formula         'F5 C3 O N H2 '
_chemical_oxdiff_usercomment     '100 K, EU'
loop_
_atom_type_symbol
_atom_type_description
_atom_type_scat_dispersion_real
_atom_type_scat_dispersion_imag
_atom_type_scat_source
C C 0.0181 0.0091 'International Tables Vol C Tables 4.2.6.8 and 6.1.1.4'
H H 0.0000 0.0000 'International Tables Vol C Tables 4.2.6.8 and 6.1.1.4'
F F 0.0727 0.0534 'International Tables Vol C Tables 4.2.6.8 and 6.1.1.4'
N N 0.0311 0.0180 'International Tables Vol C Tables 4.2.6.8 and 6.1.1.4'
O O 0.0492 0.0322 'International Tables Vol C Tables 4.2.6.8 and 6.1.1.4'

_shelx_space_group_comment       
;
The symmetry employed for this shelxl refinement is uniquely defined
by the following loop, which should always be used as a source of
symmetry information in preference to the above space-group names.
They are only intended as comments.
;
_space_group_crystal_system      monoclinic
_space_group_IT_number           15
_space_group_name_H-M_alt        'C 1 2/c 1'
_space_group_name_Hall           '-C 2yc'
loop_
_space_group_symop_operation_xyz
'x, y, z'
'-x, y, -z+1/2'
'x+1/2, y+1/2, z'
'-x+1/2, y+1/2, -z+1/2'
'-x, -y, -z'
'x, -y, z-1/2'
'-x+1/2, -y+1/2, -z'
'x+1/2, -y+1/2, z-1/2'

_cell_length_a                   21.7871(5)
_cell_length_b                   5.11704(12)
_cell_length_c                   10.0754(3)
_cell_angle_alpha                90
_cell_angle_beta                 98.140(2)
_cell_angle_gamma                90
_cell_volume                     1111.94(5)
_cell_formula_units_Z            8
_cell_measurement_reflns_used    9753
_cell_measurement_temperature    100.00(10)
_cell_measurement_theta_max      76.2160
_cell_measurement_theta_min      4.1060
_cell_oxdiff_angle_alpha         89.931(2)
_cell_oxdiff_angle_beta          98.164(2)
_cell_oxdiff_angle_gamma         89.953(2)
_cell_oxdiff_length_a            21.7875(6)
_cell_oxdiff_length_b            5.11841(13)
_cell_oxdiff_length_c            10.0731(2)
_cell_oxdiff_measurement_reflns_used 9751
_cell_oxdiff_volume              1111.94(5)
_shelx_estimated_absorpt_T_max   0.873
_shelx_estimated_absorpt_T_min   0.693
_exptl_absorpt_coefficient_mu    2.330
_exptl_absorpt_correction_T_max  1.000
_exptl_absorpt_correction_T_min  0.651
_exptl_absorpt_correction_type   gaussian
_exptl_absorpt_process_details   
;
CrysAlisPro 1.171.43.144a (Rigaku Oxford Diffraction, 2024)
Numerical absorption correction based on gaussian integration over
a multifaceted crystal model
Empirical absorption correction using spherical harmonics,
implemented in SCALE3 ABSPACK scaling algorithm.
;
_exptl_absorpt_special_details   ?
_exptl_crystal_colour            'clear colourless'
_exptl_crystal_colour_lustre     .
_exptl_crystal_colour_modifier   .
_exptl_crystal_colour_primary    colourless
_exptl_crystal_density_diffrn    1.948
_exptl_crystal_density_meas      ?
_exptl_crystal_density_method    ?
_exptl_crystal_description       block
_exptl_crystal_F_000             640
loop_
_exptl_crystal_face_index_h
_exptl_crystal_face_index_k
_exptl_crystal_face_index_l
_exptl_crystal_face_perp_dist
11 -2 0 0.0391
-3 1 6 0.0875
-11 2 -1 0.0183
0 0 -6 0.0856
8 3 0 0.0478
-6 -3 -2 0.0537
-10 -2 4 0.0844
9 1 -6 0.0768
7 -1 5 0.0765
14 0 -1 0.0391
-2 -3 3 0.0672
-5 0 6 0.0794
8 -3 0 0.0459
5 -2 4 0.0688
14 1 0 0.0346
10 2 0 0.0428
3 2 5 0.0756

_exptl_crystal_size_max          0.17
_exptl_crystal_size_mid          0.12
_exptl_crystal_size_min          0.06
loop_
_exptl_oxdiff_crystal_face_indexfrac_h
_exptl_oxdiff_crystal_face_indexfrac_k
_exptl_oxdiff_crystal_face_indexfrac_l
_exptl_oxdiff_crystal_face_x
_exptl_oxdiff_crystal_face_y
_exptl_oxdiff_crystal_face_z
11.3661 -1.9196 0.1538 -0.9220 0.2212 -0.3177
-2.8269 0.7268 6.3689 -0.1641 0.0370 0.9857
-11.2856 1.8916 -0.5215 0.9381 -0.2249 0.2633
-0.4453 -0.1749 -6.4313 0.4306 -0.1010 -0.8969
7.6716 2.7867 -0.1431 -0.2304 -0.9648 0.1270
-5.8482 -2.8651 -1.5207 0.2134 0.8959 -0.3897
-9.5618 -1.8557 3.7372 0.2048 0.8522 0.4814
8.5567 0.6569 -5.5527 -0.1322 -0.5453 -0.8278
6.7596 -0.9625 4.9199 -0.8456 0.2033 0.4935
14.1319 0.1098 -0.7878 -0.8529 -0.4269 -0.3005
-2.3700 -2.9203 3.0396 -0.3131 0.9316 0.1845
-4.8407 -0.4817 6.3254 -0.1423 0.4177 0.8974
7.8063 -2.7587 -0.0550 -0.7554 0.5388 -0.3729
5.0205 -2.1825 3.9682 -0.7836 0.5571 0.2749
13.7456 0.5274 0.2272 -0.8554 -0.5046 -0.1165
10.2999 2.2656 -0.1949 -0.4451 -0.8948 0.0344
2.6624 2.1710 4.5772 -0.2698 -0.5462 0.7930

_exptl_transmission_factor_max   ?
_exptl_transmission_factor_min   ?
_diffrn_reflns_av_R_equivalents  0.0470
_diffrn_reflns_av_unetI/netI     0.0184
_diffrn_reflns_Laue_measured_fraction_full 1.000
_diffrn_reflns_Laue_measured_fraction_max 0.992
_diffrn_reflns_limit_h_max       27
_diffrn_reflns_limit_h_min       -27
_diffrn_reflns_limit_k_max       6
_diffrn_reflns_limit_k_min       -6
_diffrn_reflns_limit_l_max       12
_diffrn_reflns_limit_l_min       -11
_diffrn_reflns_number            15587
_diffrn_reflns_point_group_measured_fraction_full 1.000
_diffrn_reflns_point_group_measured_fraction_max 0.992
_diffrn_reflns_theta_full        67.684
_diffrn_reflns_theta_max         76.191
_diffrn_reflns_theta_min         4.100
_diffrn_ambient_environment      N~2~
_diffrn_ambient_temperature      100.00(10)
_diffrn_detector                 'Hybrid Pixel Array Detector'
_diffrn_detector_area_resol_mean 13.3333
_diffrn_detector_type            'Eiger2 R CdTe 1M'
_diffrn_measured_fraction_theta_full 1.000
_diffrn_measured_fraction_theta_max 0.992
_diffrn_measurement_details      
;
List of Runs (angles in degrees, time in seconds):

  # Type    Start    End  Width  t~exp~   \w     \q     \k     \f   Frames
#--------------------------------------------------------------------------
  1  \w    -19.00  33.00   0.50    0.50    --    2.00  76.00 -70.21  104
  2  \w    -42.00  33.00   0.50    0.50    --  -22.00  76.00 175.63  150
  3  \w      2.00  35.00   0.50    0.50    --   22.00  79.00  84.12   66
  4  \w     12.00  56.00   0.50    0.50    --   30.00  75.00   6.73   88
  5  \w     16.00  41.00   0.50    0.50    --   38.00  79.00 110.90   50
  6  \w     16.00  41.00   0.50    0.50    --   38.00  79.00 -99.59   50
  7  \w   -103.00 -73.00   0.50    0.50    --  -48.06 -77.00  30.00   60
  8  \w    -68.00   3.00   0.50    0.50    --  -48.06  77.00 120.00  142
  9  \w    -53.00 -28.00   0.50    0.50    --  -48.06 -77.00  30.00   50
 10  \w    -65.00   4.00   0.50    0.50    --  -48.06  77.00 -30.00  138
 11  \w    -59.00 -27.00   0.50    0.50    --  -48.06 -77.00-120.00   64
 12  \w     27.00  68.00   0.50    0.50    --   48.06  77.00  30.00   82
 13  \w     28.00  54.00   0.50    0.50    --   48.06  77.00 120.00   52
 14  \w     29.00  54.00   0.50    0.50    --   50.00  77.00 -20.15   50
 15  \w     34.00  60.00   0.50    0.50    --   54.00  73.00 -55.20   52
 16  \w     33.00  58.00   0.50    0.50    --   54.00  77.00 176.84   50
 17  \w     80.00 106.00   0.50    0.50    --   58.00  74.00  91.41   52
 18  \w     38.00  67.00   0.50    0.50    --   58.00  75.00 139.37   58
 19  \w     39.00  65.00   0.50    0.50    --   58.00  74.00 -87.67   52
 20  \w     39.00  67.00   0.50    0.50    --   58.00  73.00 -30.05   56
 21  \w     90.00 115.00   0.50    0.50    --   58.00  74.00 -87.67   50
 22  \w     38.00  64.00   0.50    0.50    --   58.00  74.00  91.41   52
 23  \w     39.00  65.00   0.50    0.50    --   58.00  74.00-146.21   52
 24  \w     45.00  71.00   0.50    0.50    --   66.00  76.00 -11.69   52
 25  \w    -82.00 -50.00   0.50    0.50    --  -66.00 -63.00 142.72   64
 26  \w     47.00  73.00   0.50    0.50    --   66.00  74.00-138.01   52
 27  \w     45.00  77.00   0.50    0.50    --   66.00  76.00  11.40   64
 28  \w     46.00  72.00   0.50    0.50    --   66.00  76.00 -90.05   52
 29  \w     97.00 122.00   0.50    0.50    --   66.00  76.00  11.40   50
 30  \w    -77.00 -51.00   0.50    0.50    --  -70.00 -74.00 -73.23   52
 31  \w     50.00  76.00   0.50    0.50    --   70.00  75.00  94.57   52
 32  \w    -75.00 -50.00   0.50    0.50    --  -70.00 -72.00  29.86   50
 33  \w    -88.00 -54.00   0.50    0.50    --  -74.00 -73.00-165.58   68
 34  \w   -102.00 -58.00   0.50    0.50    --  -78.00 -74.00 160.51   88
 35  \w    -88.00 -62.00   0.50    0.50    --  -82.00 -73.00  34.48   52
 36  \w    -90.00 -62.00   0.50    0.50    --  -82.00 -73.00  64.07   56
 37  \w    -87.00 -62.00   0.50    0.50    --  -82.00 -73.00 -80.68   50
 38  \w    -86.00 -61.00   0.50    0.50    --  -82.50 -77.00 -30.00   50
 39  \w    -91.00 -65.00   0.50    0.50    --  -82.50 -66.00   2.50   52
 40  \w    -90.00 -64.00   0.50    0.50    --  -82.50 -73.00   1.22   52
 41  \w    -86.00 -61.00   0.50    0.50    --  -82.50 -77.00 150.00   50
 42  \w    -87.00 -61.00   0.50    0.50    --  -82.50 -76.00-161.93   52
 43  \w    -90.00 -64.00   0.50    0.50    --  -82.50 -71.00 -53.65   52
 44  \w    -91.00 -61.00   0.50    0.50    --  -82.50 -77.00-120.00   60
 45  \w    -51.00 -18.00   0.50    0.50    --  -82.50  45.00  90.00   66
 46  \w    -86.00 -61.00   0.50    0.50    --  -82.50 -77.00  90.00   50
 47  \w    -46.00 -20.00   0.50    0.50    --  -82.50  45.00-180.00   52
 48  \w    -86.00 -61.00   0.50    0.50    --  -82.50 -77.00 120.00   50
 49  \w    -90.00 -65.00   0.50    0.50    --  -82.50 -69.00  37.07   50
 50  \w    -58.00 -30.00   0.50    0.50    --  -82.50  68.00  13.57   56
 51  \w    -88.00 -62.00   0.50    0.50    --  -82.50 -77.00 -90.00   52
 52  \w    -88.00 -62.00   0.50    0.50    --  -82.50 -74.00 129.83   52
 53  \w    -88.00 -62.00   0.50    0.50    --  -82.50 -77.00 -13.13   52
 54  \w    -94.00 -65.00   0.50    0.50    --  -82.50 -72.00 167.32   58
 55  \w     19.00  44.00   0.50    0.50    --   86.00 -43.00-111.74   50
 56  \w     47.00 107.00   0.50    0.50    --  104.00 -80.00 148.10  120
 57  \w     94.00 120.00   0.50    0.50    --  104.00  61.00  90.00   52
 58  \w    139.00 164.00   0.50    0.50    --  104.00  61.00-120.00   50
 59  \w     93.00 126.00   0.50    0.50    --  104.00  61.00-120.00   66
 60  \w    133.00 160.00   0.50    0.50    --  104.00  77.00-180.00   54
 61  \w    122.00 161.00   0.50    0.50    --  104.00  61.00  90.00   78
 62  \w     87.00 126.00   0.50    0.50    --  104.00  77.00   0.00   78
 63  \w     83.00 109.00   0.50    0.50    --  104.00  77.00-180.00   52
 64  \w    133.00 161.00   0.50    0.50    --  104.00  45.00  30.00   56
 65  \w     93.00 160.00   0.50    0.50    --  104.00  61.00 -60.00  134
 66  \w    134.00 160.00   0.50    0.50    --  104.00  77.00  60.00   52
 67  \w     83.00 109.00   0.50    0.50    --  104.00  77.00  60.00   52
 68  \w    122.00 170.00   0.50    0.50    --  104.00  45.00-120.00   96
 69  \w     99.00 132.00   0.50    0.50    --  104.00  45.00 -90.00   66
 70  \w    138.00 164.00   0.50    0.50    --  104.00  61.00  30.00   52
 71  \w     48.00  73.00   0.50    0.50    --  104.00 -77.00  30.00   50
 72  \w    100.00 133.00   0.50    0.50    --  104.00  61.00  30.00   66
 73  \w    127.00 160.00   0.50    0.50    --  104.00  77.00 -30.00   66
 74  \w     85.00 115.00   0.50    0.50    --  104.00  77.00 -30.00   60
 75  \w    125.00 161.00   0.50    0.50    --  104.00  61.00 120.00   72
 76  \w     88.00 114.00   0.50    0.50    --  104.00 -80.00-158.28   52
 77  \w     91.00 123.00   0.50    0.50    --  104.00  61.00 120.00   64
 78  \w     83.00 112.00   0.50    0.50    --  104.00  77.00-150.00   58
 79  \w    133.00 162.00   0.50    0.50    --  104.00  61.00   0.00   58
 80  \w    133.00 160.00   0.50    0.50    --  104.00  77.00 -90.00   54
 81  \w     54.00  80.00   0.50    0.50    --  104.00 -80.00-158.28   52
 82  \w     84.00 110.00   0.50    0.50    --  104.00  77.00 -90.00   52
 83  \w     84.00 116.00   0.50    0.50    --  104.00  77.00 150.00   64
 84  \w    134.00 160.00   0.50    0.50    --  104.00  45.00-180.00   52
 85  \w     48.00  86.00   0.50    0.50    --  104.00 -77.00-150.00   76
 86  \w    127.00 153.00   0.50    0.50    --  104.00  61.00 -30.00   52
 87  \w     90.00 117.00   0.50    0.50    --  104.00  61.00 -30.00   54
 88  \w     47.00  72.00   0.50    0.50    --  104.00 -78.00  60.63   50
 89  \w    133.00 159.00   0.50    0.50    --  104.00  61.00 -90.00   52
 90  \w     48.00  82.00   0.50    0.50    --  104.00 -77.00 120.00   68
 91  \w     91.00 117.00   0.50    0.50    --  104.00  61.00 -90.00   52
 92  \w     80.00 106.00   0.50    0.50    --  104.00 -80.00  45.50   52
 93  \w    125.00 161.00   0.50    0.50    --  104.00  77.00 150.00   72
 94  \w     90.00 130.00   0.50    0.50    --  104.00  61.00   0.00   80
 95  \w    133.00 159.00   0.50    0.50    --  104.00  77.00  30.00   52
 96  \w     83.00 121.00   0.50    0.50    --  104.00  77.00  30.00   76
 97  \w    130.00 158.00   0.50    0.50    --  104.00  77.00-150.00   56
 98  \w     88.00 114.00   0.50    0.50    --  104.00  77.00  90.00   52
 99  \w    131.00 157.00   0.50    0.50    --  104.00  77.00  90.00   52
100  \w     51.00  76.00   0.50    0.50    --  104.00 -80.00  45.50   50
101  \w     50.00  87.00   0.50    0.50    --  104.00 -77.00 150.00   74
102  \w     48.00  74.00   0.50    0.50    --  104.00 -77.00-180.00   52
103  \w     54.00  83.00   0.50    0.50    --  104.00 -77.00   0.00   58
104  \w     47.00  79.00   0.50    0.50    --  104.00 -80.00 -62.67   64
105  \w    122.00 158.00   0.50    0.50    --  104.00  77.00 120.00   72
106  \w     83.00 109.00   0.50    0.50    --  104.00  77.00 120.00   52
107  \w     49.00 105.00   0.50    0.50    --  104.00 -79.00  39.64  112
108  \w    140.00 166.00   0.50    0.50    --  104.00  45.00 -90.00   52
109  \w    136.00 170.00   0.50    0.50    --  104.00  45.00 -30.00   68
110  \w    138.00 168.00   0.50    0.50    --  104.00  45.00 150.00   60
111  \w    122.00 159.00   0.50    0.50    --  104.00  77.00 -60.00   74
112  \w     85.00 111.00   0.50    0.50    --  104.00  77.00 -60.00   52
113  \w     47.00 123.00   0.50    0.50    --  104.00 -80.00 -22.68  152
114  \w    129.00 160.00   0.50    0.50    --  104.00  61.00  60.00   62
115  \w     47.00 100.00   0.50    0.50    --  104.00 -80.00 100.86  106
116  \w     90.00 125.00   0.50    0.50    --  104.00  61.00  60.00   70
117  \w     91.00 122.00   0.50    0.50    --  104.00  61.00-180.00   62
118  \w    139.00 164.00   0.50    0.50    --  104.00  61.00-180.00   50
119  \w     48.00  98.00   0.50    0.50    --  104.00 -77.00 -90.00  100
120  \w     49.00  90.00   0.50    0.50    --  104.00 -80.00  86.53   82
121  \w     48.00  73.00   0.50    0.50    --  104.00 -77.00 -60.00   50
122  \w    136.00 162.00   0.50    0.50    --  104.00  61.00-150.00   52
123  \w     93.00 131.00   0.50    0.50    --  104.00  61.00-150.00   76
124  \w    125.00 151.00   0.50    0.50    --  104.00  45.00-150.00   52
125  \w     99.00 124.00   0.50    0.50    --  104.00 -80.00 -45.44   50
126  \w     52.00  84.00   0.50    0.50    --  104.00 -77.00-120.00   64
127  \w    132.00 161.00   0.50    0.50    --  104.00  77.00-120.00   58
128  \w     48.00  93.00   0.50    0.50    --  104.00 -80.00 -45.44   90
129  \w     86.00 124.00   0.50    0.50    --  104.00  77.00-120.00   76
130  \w    131.00 164.00   0.50    0.50    --  104.00  61.00 150.00   66
131  \w     90.00 125.00   0.50    0.50    --  104.00  61.00 150.00   70
132  \w    136.00 161.00   0.50    0.50    --  104.00  77.00   0.00   50
;
_diffrn_measurement_device       'four-circle diffractometer'
_diffrn_measurement_device_type  
'Rigaku OD, XtaLAB Synergy-S, Dualflex, Eiger2 R CdTe 1M'
_diffrn_measurement_method       '\w scans'
_diffrn_orient_matrix_type       
'CrysAlisPro convention (1999,Acta A55,543-557)'
_diffrn_orient_matrix_UB_11      -0.0646913000
_diffrn_orient_matrix_UB_12      0.0920716000
_diffrn_orient_matrix_UB_13      -0.0649865000
_diffrn_orient_matrix_UB_21      -0.0267123000
_diffrn_orient_matrix_UB_22      -0.2713907000
_diffrn_orient_matrix_UB_23      0.0249308000
_diffrn_orient_matrix_UB_31      -0.0142866000
_diffrn_orient_matrix_UB_32      0.0919785000
_diffrn_orient_matrix_UB_33      0.1379381000
_diffrn_radiation_monochromator  mirror
_diffrn_radiation_probe          x-ray
_diffrn_radiation_type           'Cu K\a'
_diffrn_radiation_wavelength     1.54184
_diffrn_source                   'micro-focus sealed X-ray tube'
_diffrn_source_type              'PhotonJet (Cu) X-ray Source'
_reflns_Friedel_coverage         0.000
_reflns_Friedel_fraction_full    .
_reflns_Friedel_fraction_max     .
_reflns_number_gt                1063
_reflns_number_total             1161
_reflns_special_details          
;
 Reflections were merged by SHELXL according to the crystal
 class for the calculation of statistics and refinement.
 
 _reflns_Friedel_fraction is defined as the number of unique
 Friedel pairs measured divided by the number that would be
 possible theoretically, ignoring centric projections and
 systematic absences.
;
_reflns_threshold_expression     'I > 2\s(I)'
_computing_cell_refinement       'CrysAlisPro 1.171.43.144a (Rigaku OD, 2024)'
_computing_data_collection       
'CrysAlisPro system (CCD 43.143a 64-bit (release 25-10-2024))'
_computing_data_reduction        'CrysAlisPro 1.171.43.144a (Rigaku OD, 2024)'
_computing_molecular_graphics    'Olex2 1.5 (Dolomanov et al., 2009)'
_computing_publication_material  'Olex2 1.5 (Dolomanov et al., 2009)'
_computing_structure_refinement  'SHELXL 2019/3 (Sheldrick, 2015)'
_computing_structure_solution    'olex2.solve 1.5 (Bourhis et al., 2015)'
_refine_diff_density_max         0.386
_refine_diff_density_min         -0.355
_refine_diff_density_rms         0.119
_refine_ls_extinction_coef       .
_refine_ls_extinction_method     none
_refine_ls_goodness_of_fit_ref   1.115
_refine_ls_hydrogen_treatment    refall
_refine_ls_matrix_type           full
_refine_ls_number_parameters     99
_refine_ls_number_reflns         1161
_refine_ls_number_restraints     0
_refine_ls_R_factor_all          0.0507
_refine_ls_R_factor_gt           0.0484
_refine_ls_restrained_S_all      1.115
_refine_ls_shift/su_max          0.000
_refine_ls_shift/su_mean         0.000
_refine_ls_structure_factor_coef Fsqd
_refine_ls_weighting_details     
'w=1/[\s^2^(Fo^2^)+(0.0976P)^2^+0.5637P] where P=(Fo^2^+2Fc^2^)/3'
_refine_ls_weighting_scheme      calc
_refine_ls_wR_factor_gt          0.1355
_refine_ls_wR_factor_ref         0.1384
_refine_special_details          ?
_olex2_refinement_description    
;
;
_atom_sites_solution_hydrogens   difmap
_atom_sites_solution_primary     iterative
_atom_sites_solution_secondary   ?
loop_
_atom_site_label
_atom_site_type_symbol
_atom_site_fract_x
_atom_site_fract_y
_atom_site_fract_z
_atom_site_U_iso_or_equiv
_atom_site_adp_type
_atom_site_occupancy
_atom_site_site_symmetry_order
_atom_site_calc_flag
_atom_site_refinement_flags_posn
_atom_site_refinement_flags_adp
_atom_site_refinement_flags_occupancy
_atom_site_disorder_assembly
_atom_site_disorder_group
F1 F 0.36297(5) 0.1623(2) 0.71443(10) 0.0349(3) Uani 1 1 d . . . . .
O1 O 0.29253(6) 0.4942(2) 0.43185(11) 0.0278(3) Uani 1 1 d . . . . .
N1 N 0.29311(7) 0.5812(3) 0.65281(13) 0.0262(4) Uani 1 1 d . . . . .
H1A H 0.3068(11) 0.540(4) 0.731(3) 0.036(6) Uiso 1 1 d . . . . .
H1B H 0.2669(11) 0.711(4) 0.636(2) 0.033(5) Uiso 1 1 d . . . . .
C1 C 0.31133(7) 0.4550(3) 0.55138(15) 0.0237(4) Uani 1 1 d . . . . .
F2 F 0.34973(5) 0.03955(19) 0.50418(10) 0.0333(3) Uani 1 1 d . . . . .
C2 C 0.36170(7) 0.2464(3) 0.58674(15) 0.0261(4) Uani 1 1 d . . . . .
F3 F 0.42964(5) 0.4169(3) 0.44664(12) 0.0491(4) Uani 1 1 d . . . . .
C3 C 0.42722(8) 0.3463(4) 0.57233(18) 0.0330(4) Uani 1 1 d . . . . .
F4 F 0.44063(5) 0.5518(2) 0.65142(13) 0.0464(4) Uani 1 1 d . . . . .
F5 F 0.46905(5) 0.1624(2) 0.60585(13) 0.0461(4) Uani 1 1 d . . . . .

loop_
_atom_site_aniso_label
_atom_site_aniso_U_11
_atom_site_aniso_U_22
_atom_site_aniso_U_33
_atom_site_aniso_U_23
_atom_site_aniso_U_13
_atom_site_aniso_U_12
F1 0.0437(7) 0.0403(6) 0.0212(5) 0.0073(4) 0.0066(4) 0.0049(4)
O1 0.0324(7) 0.0370(6) 0.0143(6) -0.0007(4) 0.0043(4) 0.0008(5)
N1 0.0308(7) 0.0344(8) 0.0140(6) 0.0002(5) 0.0049(5) 0.0000(6)
C1 0.0242(8) 0.0299(8) 0.0178(7) 0.0002(6) 0.0052(6) -0.0051(6)
F2 0.0376(6) 0.0316(6) 0.0310(6) -0.0058(4) 0.0061(4) -0.0014(4)
C2 0.0305(9) 0.0303(8) 0.0176(7) 0.0008(6) 0.0044(6) -0.0030(6)
F3 0.0340(6) 0.0795(10) 0.0362(7) 0.0143(6) 0.0130(5) -0.0063(6)
C3 0.0279(8) 0.0414(10) 0.0294(8) 0.0008(7) 0.0030(6) -0.0013(7)
F4 0.0317(6) 0.0496(7) 0.0559(9) -0.0105(5) -0.0009(5) -0.0094(5)
F5 0.0318(6) 0.0562(8) 0.0497(8) 0.0004(6) 0.0039(5) 0.0103(5)

_geom_special_details            
;
 All esds (except the esd in the dihedral angle between two l.s. planes)
 are estimated using the full covariance matrix.  The cell esds are taken
 into account individually in the estimation of esds in distances, angles
 and torsion angles; correlations between esds in cell parameters are only
 used when they are defined by crystal symmetry.  An approximate (isotropic)
 treatment of cell esds is used for estimating esds involving l.s. planes.
;
loop_
_geom_bond_atom_site_label_1
_geom_bond_atom_site_label_2
_geom_bond_distance
_geom_bond_site_symmetry_2
_geom_bond_publ_flag
F1 C2 1.3533(17) . ?
O1 C1 1.2323(19) . ?
N1 H1A 0.83(3) . ?
N1 H1B 0.88(2) . ?
N1 C1 1.317(2) . ?
C1 C2 1.536(2) . ?
F2 C2 1.3487(18) . ?
C2 C3 1.542(2) . ?
F3 C3 1.325(2) . ?
C3 F4 1.327(2) . ?
C3 F5 1.321(2) . ?

loop_
_geom_angle_atom_site_label_1
_geom_angle_atom_site_label_2
_geom_angle_atom_site_label_3
_geom_angle
_geom_angle_site_symmetry_1
_geom_angle_site_symmetry_3
_geom_angle_publ_flag
H1A N1 H1B 121(2) . . ?
C1 N1 H1A 120.3(16) . . ?
C1 N1 H1B 118.9(16) . . ?
O1 C1 N1 125.71(16) . . ?
O1 C1 C2 117.86(14) . . ?
N1 C1 C2 116.41(14) . . ?
F1 C2 C1 111.06(13) . . ?
F1 C2 C3 107.48(13) . . ?
C1 C2 C3 112.84(13) . . ?
F2 C2 F1 108.23(12) . . ?
F2 C2 C1 109.45(12) . . ?
F2 C2 C3 107.63(13) . . ?
F3 C3 C2 110.06(14) . . ?
F3 C3 F4 108.85(16) . . ?
F4 C3 C2 109.52(14) . . ?
F5 C3 C2 110.74(15) . . ?
F5 C3 F3 108.61(15) . . ?
F5 C3 F4 109.02(14) . . ?

loop_
_geom_hbond_atom_site_label_D
_geom_hbond_atom_site_label_H
_geom_hbond_atom_site_label_A
_geom_hbond_distance_DH
_geom_hbond_distance_HA
_geom_hbond_distance_DA
_geom_hbond_angle_DHA
_geom_hbond_site_symmetry_A
_geom_hbond_publ_flag
N1 H1A O1 0.83(3) 2.10(3) 2.8396(17) 149(2) 6_566 yes
N1 H1B O1 0.88(2) 2.04(2) 2.912(2) 171(2) 7_566 yes

loop_
_geom_torsion_atom_site_label_1
_geom_torsion_atom_site_label_2
_geom_torsion_atom_site_label_3
_geom_torsion_atom_site_label_4
_geom_torsion
_geom_torsion_site_symmetry_1
_geom_torsion_site_symmetry_2
_geom_torsion_site_symmetry_3
_geom_torsion_site_symmetry_4
_geom_torsion_publ_flag
F1 C2 C3 F3 176.26(14) . . . . ?
F1 C2 C3 F4 -64.12(18) . . . . ?
F1 C2 C3 F5 56.15(18) . . . . ?
O1 C1 C2 F1 -159.37(14) . . . . ?
O1 C1 C2 F2 -39.93(18) . . . . ?
O1 C1 C2 C3 79.88(18) . . . . ?
N1 C1 C2 F1 22.2(2) . . . . ?
N1 C1 C2 F2 141.64(14) . . . . ?
N1 C1 C2 C3 -98.55(17) . . . . ?
C1 C2 C3 F3 -60.96(19) . . . . ?
C1 C2 C3 F4 58.66(18) . . . . ?
C1 C2 C3 F5 178.93(13) . . . . ?
F2 C2 C3 F3 59.89(18) . . . . ?
F2 C2 C3 F4 179.52(12) . . . . ?
F2 C2 C3 F5 -60.21(18) . . . . ?

_shelx_res_file                  
;
TITL
    f5c3(o)nh2_1.res
    created by SHELXL-2019/3 at 10:38:04 on 02-Oct-2025
CELL 1.54184 21.787095 5.11704 10.075384 90 98.1401 90
ZERR 8 0.000518 0.000121 0.000264 0 0.0023 0
LATT 7
SYMM -X,+Y,0.5-Z
SFAC C H F N O
UNIT 24 16 40 8 8
EQIV $1 0.5-X,1.5-Y,1-Z
EQIV $2 +X,1-Y,0.5+Z

L.S. 14
PLAN  10
SIZE 0.06 0.12 0.17
TEMP -173
CONF
HTAB N1 O1_$1
HTAB N1 O1_$2
MORE -1
BOND $H
fmap 2 53
acta
REM <olex2.extras>
REM <HklSrc "%.\\F5C3(O)NH2_1.hkl">
REM </olex2.extras>

WGHT    0.097600    0.563700
FVAR       4.20137
F1    3    0.362975    0.162272    0.714434    11.00000    0.04366    0.04035 =
         0.02122    0.00729    0.00659    0.00488
O1    5    0.292526    0.494167    0.431847    11.00000    0.03238    0.03696 =
         0.01435   -0.00071    0.00435    0.00081
N1    4    0.293108    0.581221    0.652806    11.00000    0.03083    0.03441 =
         0.01400    0.00022    0.00493    0.00000
H1A   2    0.306756    0.540210    0.730676    11.00000    0.03622
H1B   2    0.266902    0.710871    0.636184    11.00000    0.03268
C1    1    0.311332    0.455018    0.551376    11.00000    0.02417    0.02992 =
         0.01780    0.00020    0.00521   -0.00507
F2    3    0.349734    0.039552    0.504183    11.00000    0.03761    0.03165 =
         0.03102   -0.00583    0.00615   -0.00142
C2    1    0.361702    0.246418    0.586738    11.00000    0.03051    0.03035 =
         0.01761    0.00081    0.00437   -0.00298
F3    3    0.429639    0.416859    0.446638    11.00000    0.03404    0.07948 =
         0.03617    0.01433    0.01305   -0.00632
C3    1    0.427216    0.346322    0.572327    11.00000    0.02790    0.04139 =
         0.02935    0.00076    0.00297   -0.00134
F4    3    0.440627    0.551770    0.651418    11.00000    0.03174    0.04962 =
         0.05593   -0.01053   -0.00088   -0.00940
F5    3    0.469054    0.162377    0.605854    11.00000    0.03184    0.05623 =
         0.04973    0.00043    0.00389    0.01032
HKLF 4


REM
REM wR2 = 0.1384, GooF = S = 1.115, Restrained GooF = 1.115 for all data
REM R1 = 0.0484 for 1063 Fo > 4sig(Fo) and 0.0507 for all 1161 data
REM 99 parameters refined using 0 restraints

END

WGHT      0.0976      0.5760

REM Highest difference peak  0.386,  deepest hole -0.355,  1-sigma level  0.119
Q1    1   0.3561  0.4054  0.5756  11.00000  0.05    0.39
Q2    1   0.4378 -0.0462  0.5905  11.00000  0.05    0.38
Q3    1   0.3460  0.3569  0.5672  11.00000  0.05    0.37
Q4    1   0.4383  0.7942  0.6112  11.00000  0.05    0.36
Q5    1   0.4326  0.1764  0.5833  11.00000  0.05    0.32
Q6    1   0.3571  0.6643  0.5920  11.00000  0.05    0.32
Q7    1   0.2981  0.0805  0.4734  11.00000  0.05    0.32
Q8    1   0.3589 -0.1871  0.5555  11.00000  0.05    0.32
Q9    1   0.2985  0.2854  0.4402  11.00000  0.05    0.30
Q10   1   0.2998 -0.0958  0.4761  11.00000  0.05    0.29
;
_shelx_res_checksum              34221
_olex2_exptl_crystal_mounting_method 'MiTeGen loop'
_olex2_submission_special_instructions 'No special instructions were received'
_oxdiff_exptl_absorpt_empirical_details 
;
Empirical correction (ABSPACK) includes:
- Absorption correction using spherical harmonics
- Frame scaling
;
_oxdiff_exptl_absorpt_empirical_full_max 1.398
_oxdiff_exptl_absorpt_empirical_full_min 0.717
####################################################################### 
# 
# This file contains crystal structure data downloaded from the 
# Cambridge Structural Database (CSD) hosted by the Cambridge 
# Crystallographic Data Centre (CCDC).
# 
# Full information about CCDC data access policies and citation 
# guidelines are available at http://www.ccdc.cam.ac.uk/access/V1 
# 
# Audit and citation data items may have been added by the CCDC. 
# Please retain this information to preserve the provenance of 
# this file and to allow appropriate attribution of the data. 
# 
#######################################################################

data_pfbahas_1
_database_code_depnum_ccdc_archive 'CCDC 2493134'
loop_
_audit_author_name
_audit_author_address
'Erik Uran'
;Jozef Stefan Institute
Slovenia
;
_audit_update_record             
;
2025-10-03 deposited with the CCDC.	2025-11-03 downloaded from the CCDC.
;
_audit_creation_date             2025-08-29
_audit_creation_method           
;
Olex2 1.5
(compiled 2025.07.13 svn.rb7424aed for OlexSys, GUI svn.r7314)
;
_shelx_SHELXL_version_number     2019/3
loop_
_audit_author_email
erik.uran@ijs.si
_chemical_name_common            ?
_chemical_name_systematic        ?
_chemical_formula_moiety         'As F6, C4 H3 F7 N O'
_chemical_formula_sum            'C4 H3 As F13 N O'
_chemical_formula_weight         402.99
_chemical_melting_point          ?
_chemical_oxdiff_formula         'C4 F13 As N H3 O'
_chemical_oxdiff_usercomment     '100 K, EU, LT mount'
loop_
_atom_type_symbol
_atom_type_description
_atom_type_scat_dispersion_real
_atom_type_scat_dispersion_imag
_atom_type_scat_source
C C 0.0015 0.0009 'International Tables Vol C Tables 4.2.6.8 and 6.1.1.4'
H H 0.0000 0.0000 'International Tables Vol C Tables 4.2.6.8 and 6.1.1.4'
As As 0.2758 1.3314 'International Tables Vol C Tables 4.2.6.8 and 6.1.1.4'
F F 0.0096 0.0061 'International Tables Vol C Tables 4.2.6.8 and 6.1.1.4'
N N 0.0030 0.0019 'International Tables Vol C Tables 4.2.6.8 and 6.1.1.4'
O O 0.0056 0.0036 'International Tables Vol C Tables 4.2.6.8 and 6.1.1.4'

_shelx_space_group_comment       
;
The symmetry employed for this shelxl refinement is uniquely defined
by the following loop, which should always be used as a source of
symmetry information in preference to the above space-group names.
They are only intended as comments.
;
_space_group_crystal_system      monoclinic
_space_group_IT_number           14
_space_group_name_H-M_alt        'P 1 21/c 1'
_space_group_name_Hall           '-P 2ybc'
loop_
_space_group_symop_operation_xyz
'x, y, z'
'-x, y+1/2, -z+1/2'
'-x, -y, -z'
'x, -y-1/2, z-1/2'

_cell_length_a                   6.17592(15)
_cell_length_b                   7.94187(19)
_cell_length_c                   21.7914(5)
_cell_angle_alpha                90
_cell_angle_beta                 96.014(2)
_cell_angle_gamma                90
_cell_volume                     1062.95(4)
_cell_formula_units_Z            4
_cell_measurement_reflns_used    21436
_cell_measurement_temperature    100.02(18)
_cell_measurement_theta_max      29.7990
_cell_measurement_theta_min      2.1200
_shelx_estimated_absorpt_T_max   0.663
_shelx_estimated_absorpt_T_min   0.394
_exptl_absorpt_coefficient_mu    1.788
_exptl_absorpt_correction_T_max  1.000
_exptl_absorpt_correction_T_min  0.277
_exptl_absorpt_correction_type   gaussian
_exptl_absorpt_process_details   
;
CrysAlisPro 1.171.44.117a (Rigaku Oxford Diffraction, 2025)
Numerical absorption correction based on gaussian integration over
a multifaceted crystal model
Empirical absorption correction using spherical harmonics,
implemented in SCALE3 ABSPACK scaling algorithm.
;
_exptl_absorpt_special_details   ?
_exptl_crystal_colour            'clear colourless'
_exptl_crystal_colour_lustre     .
_exptl_crystal_colour_modifier   .
_exptl_crystal_colour_primary    colourless
_exptl_crystal_density_diffrn    2.518
_exptl_crystal_density_meas      ?
_exptl_crystal_density_method    ?
_exptl_crystal_description       block
_exptl_crystal_F_000             768
loop_
_exptl_crystal_face_index_h
_exptl_crystal_face_index_k
_exptl_crystal_face_index_l
_exptl_crystal_face_perp_dist
-1 3 38 0.0939
1 -4 -38 0.1543
-4 -9 -26 0.2413
-6 -6 30 0.2059
7 9 -19 0.2594
1 1 38 0.1066
3 -11 20 0.2472
0 -4 -37 0.1524
2 -12 -20 0.2503
-3 13 -10 0.2703
-7 11 -3 0.2438
0 -4 -37 0.1533
4 -9 -28 0.2184
6 -7 23 0.1953
1 3 38 0.1022
-1 -4 -37 0.1536
-7 7 24 0.1610
8 -2 25 0.1261
7 -7 -26 0.2079
-6 -3 -29 0.1778
-10 0 -10 0.1740
-7 4 31 0.1236
10 0 10 0.1481
5 -4 -34 0.1713
-10 -5 0 0.2062
-10 -3 13 0.1837
7 0 -32 0.1880
4 0 -38 0.1749
-5 -12 13 0.2936
-2 0 39 0.1187
1 0 -39 0.1543
-2 4 -36 0.1891
-6 3 -29 0.1964
-8 9 16 0.1855
9 0 19 0.1259
-4 -3 -33 0.1671
-11 2 -6 0.1746
-11 -2 3 0.1673
-8 -2 28 0.1752

_exptl_crystal_recrystallization_method ?
_exptl_crystal_size_max          0.64
_exptl_crystal_size_mid          0.35
_exptl_crystal_size_min          0.25
loop_
_exptl_oxdiff_crystal_face_indexfrac_h
_exptl_oxdiff_crystal_face_indexfrac_k
_exptl_oxdiff_crystal_face_indexfrac_l
_exptl_oxdiff_crystal_face_x
_exptl_oxdiff_crystal_face_y
_exptl_oxdiff_crystal_face_z
-1.3811 2.5041 38.3220 0.0343 0.1535 0.9875
0.5477 -3.6807 -37.5576 -0.0082 -0.0445 -0.9990
-3.7242 -8.8012 -26.0689 0.1237 0.5089 -0.8519
-6.1522 -5.7083 30.4093 0.1866 0.7868 0.5883
7.2785 8.7468 -19.3896 -0.2248 -0.9430 -0.2455
0.5531 1.1337 38.3561 -0.1662 0.1542 0.9740
3.1351 -11.2593 19.7350 -0.6981 0.6603 0.2769
0.0738 -3.6570 -37.4493 0.0304 -0.0255 -0.9992
2.4682 -12.0117 -19.6479 -0.5062 0.4817 -0.7154
-3.3230 12.9429 -9.6405 0.7260 -0.6877 0.0057
-6.8537 10.9684 -2.6535 0.9183 -0.3796 0.1120
0.0640 -3.9565 -37.2183 0.0205 -0.0059 -0.9998
3.6932 -8.9946 -28.3733 -0.4716 0.1970 -0.8595
6.0137 -7.4775 23.0728 -0.8220 0.3384 0.4581
0.7913 2.6015 37.6828 -0.1352 0.0533 0.9894
-0.5288 -3.7265 -37.1316 0.0754 0.0057 -0.9971
-7.2172 7.2013 24.3972 0.7144 0.0302 0.6991
7.5626 -2.0309 24.8901 -0.7785 -0.0362 0.6266
6.6743 -7.0886 -26.4868 -0.6583 -0.0276 -0.7522
-5.9312 -2.9435 -29.4843 0.5051 0.2329 -0.8310
-10.2992 -0.4799 -10.1032 0.8573 0.3925 -0.3332
-6.9652 3.9009 30.6602 0.5616 0.2546 0.7873
10.3116 0.4661 9.9882 -0.8582 -0.3930 0.3301
5.3659 -4.1592 -33.8601 -0.4277 -0.1932 -0.8830
-10.3663 -4.6355 -0.4073 0.6885 0.7025 -0.1802
-10.4593 -3.1461 12.8009 0.6896 0.7025 0.1758
7.3214 -0.4280 -31.6580 -0.4741 -0.4809 -0.7376
3.7433 0.2249 -37.8096 -0.1389 -0.4098 -0.9016
-4.5800 -12.2697 12.7421 -0.0793 0.9965 0.0281
-1.6696 0.0956 38.9001 -0.0226 0.3115 0.9500
0.5950 -0.2141 -38.8906 0.1055 -0.2597 -0.9599
-1.7609 4.3011 -35.7486 0.4285 -0.4084 -0.8060
-6.3106 2.5227 -28.7091 0.7091 -0.0692 -0.7017
-7.9602 8.6581 15.6589 0.8575 -0.0805 0.5082
9.0524 -0.2589 18.8330 -0.8165 -0.2414 0.5244
-4.2507 -2.5791 -33.4834 0.3978 0.1160 -0.9101
-10.5482 2.0368 -6.1140 0.9422 0.2796 -0.1845
-10.9430 -1.8249 2.7694 0.8127 0.5807 -0.0479
-8.4075 -1.6344 27.7973 0.5110 0.6233 0.5919

_exptl_transmission_factor_max   ?
_exptl_transmission_factor_min   ?
_diffrn_reflns_av_R_equivalents  0.0466
_diffrn_reflns_av_unetI/netI     0.0217
_diffrn_reflns_Laue_measured_fraction_full 0.999
_diffrn_reflns_Laue_measured_fraction_max 0.990
_diffrn_reflns_limit_h_max       10
_diffrn_reflns_limit_h_min       -10
_diffrn_reflns_limit_k_max       13
_diffrn_reflns_limit_k_min       -13
_diffrn_reflns_limit_l_max       35
_diffrn_reflns_limit_l_min       -35
_diffrn_reflns_number            48154
_diffrn_reflns_point_group_measured_fraction_full 0.999
_diffrn_reflns_point_group_measured_fraction_max 0.990
_diffrn_reflns_theta_full        19.665
_diffrn_reflns_theta_max         27.864
_diffrn_reflns_theta_min         2.155
_diffrn_ambient_environment      N~2~
_diffrn_ambient_temperature      100.02(18)
_diffrn_detector                 'Hybrid Pixel Array Detector'
_diffrn_detector_area_resol_mean 13.3333
_diffrn_detector_type            'Eiger2 R CdTe 1M'
_diffrn_measured_fraction_theta_full 0.999
_diffrn_measured_fraction_theta_max 0.990
_diffrn_measurement_details      
;
List of Runs (angles in degrees, time in seconds):

  # Type    Start    End  Width  t~exp~   \w     \q     \k     \f   Frames
#--------------------------------------------------------------------------
  1  \w    -31.00   8.00   0.50    1.50    --   -0.45 -57.00 150.00   78
  2  \w    -18.00  52.00   0.50    1.50    --   -2.00  63.00 -38.27  140
  3  \w     -4.00  22.00   0.50    1.50    --    2.00 -72.00  83.30   52
  4  \w    -18.00  47.00   0.50    1.50    --   -2.00  63.00 176.23  130
  5  \w    -23.00  46.00   0.50    1.50    --   -2.00  75.00-122.47  138
  6  \w    -54.00 -26.00   0.50    1.50    --    2.00 -72.00  83.30   56
  7  \w    -23.00  36.00   0.50    1.50    --   -2.00  75.00 125.15  118
  8  \w    -18.00  52.00   0.50    1.50    --   -2.00  64.00  -4.22  140
  9  \w    -25.00  12.00   0.50    1.50    --   -2.00  80.00  56.53   74
 10  \w     -8.00  62.00   0.50    1.50    --   -2.00  42.00-125.05  140
 11  \w    -18.00  39.00   0.50    1.50    --   -2.00  63.00 -71.68  114
 12  \w     -8.00  60.00   0.50    1.50    --   -2.00  42.00 108.43  136
;
_diffrn_measurement_device       'four-circle diffractometer'
_diffrn_measurement_device_type  
'Rigaku OD, XtaLAB Synergy-S, Dualflex, Eiger2 R CdTe 1M'
_diffrn_measurement_method       '\w scans'
_diffrn_orient_matrix_type       
'CrysAlisPro convention (1999,Acta A55,543-557)'
_diffrn_orient_matrix_UB_11      -0.0806965000
_diffrn_orient_matrix_UB_12      0.0323036000
_diffrn_orient_matrix_UB_13      -0.0041245000
_diffrn_orient_matrix_UB_21      -0.0416064000
_diffrn_orient_matrix_UB_22      -0.0590697000
_diffrn_orient_matrix_UB_23      0.0063670000
_diffrn_orient_matrix_UB_31      0.0071767000
_diffrn_orient_matrix_UB_32      0.0206626000
_diffrn_orient_matrix_UB_33      0.0246782000
_diffrn_oxdiff_digest_od_ed      
;

;
_diffrn_oxdiff_measurement_exp_name pfbaHAs_1.par
_diffrn_radiation_monochromator  mirror
_diffrn_radiation_probe          x-ray
_diffrn_radiation_type           'Ag K\a'
_diffrn_radiation_wavelength     0.56087
_diffrn_source                   'micro-focus sealed X-ray tube'
_diffrn_source_type              'PhotonJet (Ag) X-ray Source'
_reflns_Friedel_coverage         0.000
_reflns_Friedel_fraction_full    .
_reflns_Friedel_fraction_max     .
_reflns_number_gt                4403
_reflns_number_total             5105
_reflns_special_details          
;
 Reflections were merged by SHELXL according to the crystal
 class for the calculation of statistics and refinement.
 
 _reflns_Friedel_fraction is defined as the number of unique
 Friedel pairs measured divided by the number that would be
 possible theoretically, ignoring centric projections and
 systematic absences.
;
_reflns_threshold_expression     'I > 2\s(I)'
_computing_cell_refinement       'CrysAlisPro 1.171.44.117a (Rigaku OD, 2025)'
_computing_data_collection       
'CrysAlisPro system (CCD 44.120a 64-bit (release 22-08-2025))'
_computing_data_reduction        'CrysAlisPro 1.171.44.117a (Rigaku OD, 2025)'
_computing_molecular_graphics    'Olex2 1.5 (Dolomanov et al., 2009)'
_computing_publication_material  'Olex2 1.5 (Dolomanov et al., 2009)'
_computing_structure_refinement  'SHELXL 2019/3 (Sheldrick, 2015)'
_computing_structure_solution    'olex2.solve 1.5 (Bourhis et al., 2015)'
_refine_diff_density_max         0.572
_refine_diff_density_min         -0.843
_refine_diff_density_rms         0.070
_refine_ls_extinction_coef       0.0025(7)
_refine_ls_extinction_expression Fc^*^=kFc[1+0.001xFc^2^\l^3^/sin(2\q)]^-1/4^
_refine_ls_extinction_method     'SHELXL-2019/2 (Sheldrick 2019)'
_refine_ls_goodness_of_fit_ref   1.054
_refine_ls_hydrogen_treatment    refall
_refine_ls_matrix_type           full
_refine_ls_number_parameters     249
_refine_ls_number_reflns         5105
_refine_ls_number_restraints     0
_refine_ls_R_factor_all          0.0320
_refine_ls_R_factor_gt           0.0265
_refine_ls_restrained_S_all      1.054
_refine_ls_shift/su_max          0.002
_refine_ls_shift/su_mean         0.000
_refine_ls_structure_factor_coef Fsqd
_refine_ls_weighting_details     
'w=1/[\s^2^(Fo^2^)+(0.0304P)^2^+0.3665P] where P=(Fo^2^+2Fc^2^)/3'
_refine_ls_weighting_scheme      calc
_refine_ls_wR_factor_gt          0.0655
_refine_ls_wR_factor_ref         0.0677
_refine_special_details          ?
_olex2_refinement_description    
;
1. Others
 Sof(F9B)=Sof(F8B)=Sof(F13B)=Sof(F12B)=Sof(F11B)=Sof(F10B)=1-FVAR(1)
 Sof(F11A)=Sof(F10A)=Sof(F12A)=Sof(F8A)=Sof(F13A)=Sof(F9A)=FVAR(1)
;
_atom_sites_solution_hydrogens   difmap
_atom_sites_solution_primary     iterative
_atom_sites_solution_secondary   ?
loop_
_atom_site_label
_atom_site_type_symbol
_atom_site_fract_x
_atom_site_fract_y
_atom_site_fract_z
_atom_site_U_iso_or_equiv
_atom_site_adp_type
_atom_site_occupancy
_atom_site_site_symmetry_order
_atom_site_calc_flag
_atom_site_refinement_flags_posn
_atom_site_refinement_flags_adp
_atom_site_refinement_flags_occupancy
_atom_site_disorder_assembly
_atom_site_disorder_group
As1 As 0.81601(2) 0.77097(2) 0.44241(2) 0.02369(4) Uani 1 1 d . . . . .
F3 F 0.54971(11) 0.46306(10) 0.30072(4) 0.02681(14) Uani 1 1 d . . . . .
F4 F 0.31530(14) 0.27988(10) 0.25869(4) 0.02676(14) Uani 1 1 d . . . . .
F2 F 0.07872(12) 0.30969(10) 0.35819(4) 0.02802(15) Uani 1 1 d . . . . .
F1 F 0.31482(15) 0.49453(10) 0.39870(4) 0.03111(16) Uani 1 1 d . . . . .
F6 F 0.26240(14) 0.58627(12) 0.20931(4) 0.03461(18) Uani 1 1 d . . . . .
O1 O 0.36797(15) 0.07207(11) 0.36860(4) 0.02612(16) Uani 1 1 d . . . . .
F7 F -0.00836(12) 0.51562(12) 0.25859(4) 0.03581(19) Uani 1 1 d . . . . .
F5 F 0.22549(17) 0.69884(11) 0.29733(5) 0.03773(19) Uani 1 1 d . . . . .
C2 C 0.28593(17) 0.36179(14) 0.36105(5) 0.02067(17) Uani 1 1 d . . . . .
N1 N 0.6094(2) 0.25449(16) 0.42175(6) 0.0314(2) Uani 1 1 d . . . . .
C1 C 0.43519(18) 0.21793(14) 0.38684(5) 0.02134(18) Uani 1 1 d . . . . .
C3 C 0.33994(17) 0.41426(13) 0.29593(5) 0.02007(17) Uani 1 1 d . . . . .
C4 C 0.19933(19) 0.55853(15) 0.26506(6) 0.0253(2) Uani 1 1 d . . . . .
F11A F 0.6859(4) 0.9091(3) 0.48929(11) 0.0441(7) Uani 0.494(4) 1 d . . P A 1
F10A F 0.9022(4) 0.6322(4) 0.39324(15) 0.0521(7) Uani 0.494(4) 1 d . . P A 1
F12A F 0.6705(5) 0.6066(3) 0.47373(9) 0.0348(5) Uani 0.494(4) 1 d . . P A 1
F8A F 1.0225(6) 0.7439(4) 0.4954(2) 0.0607(11) Uani 0.494(4) 1 d . . P A 1
F13A F 0.5784(5) 0.7992(3) 0.38855(13) 0.0325(5) Uani 0.494(4) 1 d . . P A 1
F9A F 0.9199(8) 0.9391(6) 0.4107(3) 0.0525(10) Uani 0.494(4) 1 d . . P A 1
F9B F 0.8750(7) 0.9781(5) 0.4241(2) 0.0421(8) Uani 0.506(4) 1 d . . P A 2
F8B F 1.0935(4) 0.7450(3) 0.46956(14) 0.0385(6) Uani 0.506(4) 1 d . . P A 2
F13B F 0.5515(4) 0.8066(3) 0.41563(19) 0.0432(7) Uani 0.506(4) 1 d . . P A 2
F12B F 0.7644(6) 0.5695(3) 0.46112(19) 0.0596(10) Uani 0.506(4) 1 d . . P A 2
F11B F 0.7709(5) 0.8334(4) 0.51410(11) 0.0541(8) Uani 0.506(4) 1 d . . P A 2
F10B F 0.8693(5) 0.7114(5) 0.37107(12) 0.0607(9) Uani 0.506(4) 1 d . . P A 2
H1A H 0.694(4) 0.187(3) 0.4361(10) 0.042(6) Uiso 1 1 d . . . . .
H1B H 0.637(4) 0.358(3) 0.4320(9) 0.043(5) Uiso 1 1 d . . . . .
H1 H 0.442(4) 0.001(3) 0.3832(11) 0.058(7) Uiso 1 1 d . . . . .

loop_
_atom_site_aniso_label
_atom_site_aniso_U_11
_atom_site_aniso_U_22
_atom_site_aniso_U_33
_atom_site_aniso_U_23
_atom_site_aniso_U_13
_atom_site_aniso_U_12
As1 0.02858(7) 0.01849(6) 0.02290(6) 0.00018(4) -0.00254(4) 0.00249(4)
F3 0.0183(3) 0.0311(4) 0.0310(3) 0.0053(3) 0.0023(2) -0.0026(2)
F4 0.0328(4) 0.0232(3) 0.0239(3) -0.0041(2) 0.0012(3) 0.0018(3)
F2 0.0195(3) 0.0283(3) 0.0371(4) 0.0072(3) 0.0068(3) 0.0010(3)
F1 0.0451(4) 0.0214(3) 0.0276(3) -0.0060(3) 0.0075(3) 0.0015(3)
F6 0.0362(4) 0.0384(4) 0.0290(4) 0.0126(3) 0.0024(3) 0.0020(3)
O1 0.0273(4) 0.0175(3) 0.0326(4) 0.0015(3) -0.0012(3) 0.0019(3)
F7 0.0205(3) 0.0387(5) 0.0472(5) 0.0133(4) -0.0015(3) 0.0034(3)
F5 0.0492(5) 0.0195(3) 0.0435(5) 0.0026(3) 0.0001(4) 0.0062(3)
C2 0.0213(4) 0.0177(4) 0.0233(4) 0.0001(3) 0.0037(3) 0.0014(3)
N1 0.0289(5) 0.0295(5) 0.0333(5) 0.0091(4) -0.0089(4) -0.0059(4)
C1 0.0212(4) 0.0204(4) 0.0222(4) 0.0027(3) 0.0012(3) 0.0004(3)
C3 0.0191(4) 0.0186(4) 0.0224(4) 0.0007(3) 0.0017(3) 0.0006(3)
C4 0.0237(4) 0.0224(5) 0.0294(5) 0.0056(4) 0.0014(4) 0.0019(4)
F11A 0.0705(15) 0.0259(9) 0.0377(11) -0.0106(8) 0.0145(10) -0.0015(9)
F10A 0.0498(13) 0.0525(15) 0.0565(16) -0.0113(12) 0.0171(11) 0.0199(11)
F12A 0.0492(13) 0.0236(9) 0.0305(8) 0.0071(6) -0.0008(8) -0.0074(8)
F8A 0.0540(19) 0.0451(13) 0.072(2) 0.0132(15) -0.0433(16) -0.0087(13)
F13A 0.0336(11) 0.0198(7) 0.0406(11) 0.0001(9) -0.0131(9) 0.0021(7)
F9A 0.042(2) 0.052(3) 0.063(2) 0.0220(19) 0.0017(14) -0.0184(16)
F9B 0.0314(14) 0.0266(13) 0.066(2) 0.0202(13) -0.0072(13) -0.0060(9)
F8B 0.0312(10) 0.0296(9) 0.0503(14) -0.0053(9) -0.0162(9) 0.0070(7)
F13B 0.0224(8) 0.0223(9) 0.083(2) 0.0156(14) -0.0059(12) 0.0003(6)
F12B 0.0523(15) 0.0211(9) 0.096(2) 0.0167(12) -0.0366(15) -0.0037(9)
F11B 0.0685(16) 0.0642(18) 0.0336(10) -0.0056(11) 0.0236(11) -0.0055(14)
F10B 0.0647(16) 0.084(2) 0.0313(11) -0.0274(13) -0.0057(11) 0.0160(15)

_geom_special_details            
;
 All esds (except the esd in the dihedral angle between two l.s. planes)
 are estimated using the full covariance matrix.  The cell esds are taken
 into account individually in the estimation of esds in distances, angles
 and torsion angles; correlations between esds in cell parameters are only
 used when they are defined by crystal symmetry.  An approximate (isotropic)
 treatment of cell esds is used for estimating esds involving l.s. planes.
;
loop_
_geom_bond_atom_site_label_1
_geom_bond_atom_site_label_2
_geom_bond_distance
_geom_bond_site_symmetry_2
_geom_bond_publ_flag
As1 F11A 1.751(2) . ?
As1 F10A 1.663(2) . ?
As1 F12A 1.762(2) . ?
As1 F8A 1.642(3) . ?
As1 F13A 1.795(2) . ?
As1 F9A 1.663(5) . ?
As1 F9B 1.741(4) . ?
As1 F8B 1.765(2) . ?
As1 F13B 1.700(3) . ?
As1 F12B 1.690(2) . ?
As1 F11B 1.690(2) . ?
As1 F10B 1.690(2) . ?
F3 C3 1.3458(12) . ?
F4 C3 1.3398(13) . ?
F2 C2 1.3402(13) . ?
F1 C2 1.3362(13) . ?
F6 C4 1.3323(15) . ?
O1 C1 1.2797(14) . ?
O1 H1 0.77(3) . ?
F7 C4 1.3203(14) . ?
F5 C4 1.3186(15) . ?
C2 C1 1.5370(15) . ?
C2 C3 1.5486(15) . ?
N1 C1 1.2841(16) . ?
N1 H1A 0.79(2) . ?
N1 H1B 0.87(2) . ?
C3 C4 1.5482(15) . ?

loop_
_geom_angle_atom_site_label_1
_geom_angle_atom_site_label_2
_geom_angle_atom_site_label_3
_geom_angle
_geom_angle_site_symmetry_1
_geom_angle_site_symmetry_3
_geom_angle_publ_flag
F11A As1 F12A 87.38(11) . . ?
F11A As1 F13A 84.80(12) . . ?
F10A As1 F11A 171.38(13) . . ?
F10A As1 F12A 88.24(13) . . ?
F10A As1 F13A 87.49(13) . . ?
F10A As1 F9A 95.77(19) . . ?
F12A As1 F13A 86.02(12) . . ?
F8A As1 F11A 92.43(18) . . ?
F8A As1 F10A 95.08(19) . . ?
F8A As1 F12A 91.19(14) . . ?
F8A As1 F13A 176.15(17) . . ?
F8A As1 F9A 95.3(2) . . ?
F9A As1 F11A 87.72(17) . . ?
F9A As1 F12A 172.01(17) . . ?
F9A As1 F13A 87.3(2) . . ?
F9B As1 F8B 88.19(16) . . ?
F13B As1 F9B 88.89(16) . . ?
F13B As1 F8B 177.07(12) . . ?
F12B As1 F9B 178.70(17) . . ?
F12B As1 F8B 90.53(12) . . ?
F12B As1 F13B 92.39(13) . . ?
F12B As1 F10B 90.95(18) . . ?
F11B As1 F9B 89.65(18) . . ?
F11B As1 F8B 88.44(13) . . ?
F11B As1 F13B 91.32(16) . . ?
F11B As1 F12B 90.06(17) . . ?
F11B As1 F10B 178.14(14) . . ?
F10B As1 F9B 89.3(2) . . ?
F10B As1 F8B 89.98(14) . . ?
F10B As1 F13B 90.20(16) . . ?
C1 O1 H1 111.7(19) . . ?
F2 C2 C1 108.70(9) . . ?
F2 C2 C3 109.68(9) . . ?
F1 C2 F2 109.73(9) . . ?
F1 C2 C1 109.00(9) . . ?
F1 C2 C3 108.82(9) . . ?
C1 C2 C3 110.89(9) . . ?
C1 N1 H1A 124.0(17) . . ?
C1 N1 H1B 120.0(15) . . ?
H1A N1 H1B 116(2) . . ?
O1 C1 C2 113.38(10) . . ?
O1 C1 N1 127.81(11) . . ?
N1 C1 C2 118.80(11) . . ?
F3 C3 C2 107.73(8) . . ?
F3 C3 C4 108.19(9) . . ?
F4 C3 F3 108.88(9) . . ?
F4 C3 C2 108.61(9) . . ?
F4 C3 C4 107.66(9) . . ?
C4 C3 C2 115.63(9) . . ?
F6 C4 C3 108.32(10) . . ?
F7 C4 F6 108.60(10) . . ?
F7 C4 C3 110.47(10) . . ?
F5 C4 F6 108.38(10) . . ?
F5 C4 F7 109.78(11) . . ?
F5 C4 C3 111.21(10) . . ?

loop_
_geom_hbond_atom_site_label_D
_geom_hbond_atom_site_label_H
_geom_hbond_atom_site_label_A
_geom_hbond_distance_DH
_geom_hbond_distance_HA
_geom_hbond_distance_DA
_geom_hbond_angle_DHA
_geom_hbond_site_symmetry_A
_geom_hbond_publ_flag
N1 H1A F11A 0.79(2) 2.50(2) 3.125(3) 138(2) 1_545 yes
N1 H1A F8A 0.79(2) 2.25(2) 2.752(3) 122(2) 3_766 yes
N1 H1A F9A 0.79(2) 2.51(2) 3.179(5) 144(2) 1_545 yes
N1 H1A F9B 0.79(2) 2.03(2) 2.737(4) 148(2) 1_545 yes
N1 H1A F8B 0.79(2) 2.38(2) 2.840(3) 118.0(19) 3_766 yes
N1 H1B F12A 0.87(2) 2.17(2) 3.026(3) 168.1(19) . yes
N1 H1B F12B 0.87(2) 1.93(2) 2.782(3) 167(2) . yes
O1 H1 F13A 0.77(3) 1.81(3) 2.541(3) 157(3) 1_545 yes
O1 H1 F13B 0.77(3) 1.80(3) 2.557(3) 165(3) 1_545 yes

loop_
_geom_torsion_atom_site_label_1
_geom_torsion_atom_site_label_2
_geom_torsion_atom_site_label_3
_geom_torsion_atom_site_label_4
_geom_torsion
_geom_torsion_site_symmetry_1
_geom_torsion_site_symmetry_2
_geom_torsion_site_symmetry_3
_geom_torsion_site_symmetry_4
_geom_torsion_publ_flag
F3 C3 C4 F6 60.35(12) . . . . ?
F3 C3 C4 F7 179.19(10) . . . . ?
F3 C3 C4 F5 -58.65(13) . . . . ?
F4 C3 C4 F6 -57.17(12) . . . . ?
F4 C3 C4 F7 61.66(13) . . . . ?
F4 C3 C4 F5 -176.17(10) . . . . ?
F2 C2 C1 O1 36.56(13) . . . . ?
F2 C2 C1 N1 -144.95(12) . . . . ?
F2 C2 C3 F3 -179.06(9) . . . . ?
F2 C2 C3 F4 -61.27(11) . . . . ?
F2 C2 C3 C4 59.82(12) . . . . ?
F1 C2 C1 O1 156.14(10) . . . . ?
F1 C2 C1 N1 -25.37(15) . . . . ?
F1 C2 C3 F3 60.89(11) . . . . ?
F1 C2 C3 F4 178.68(9) . . . . ?
F1 C2 C3 C4 -60.22(12) . . . . ?
C2 C3 C4 F6 -178.78(9) . . . . ?
C2 C3 C4 F7 -59.94(13) . . . . ?
C2 C3 C4 F5 62.22(13) . . . . ?
C1 C2 C3 F3 -58.99(11) . . . . ?
C1 C2 C3 F4 58.79(11) . . . . ?
C1 C2 C3 C4 179.89(9) . . . . ?
C3 C2 C1 O1 -84.08(12) . . . . ?
C3 C2 C1 N1 94.41(13) . . . . ?

_shelx_res_file                  
;
TITL
    pfbahas_1.res
    created by SHELXL-2019/3 at 12:16:16 on 29-Aug-2025
CELL 0.56087 6.175916 7.941872 21.791426 90 96.0139 90
ZERR 4 0.000146 0.000187 0.000487 0 0.0022 0
LATT 1
SYMM -X,0.5+Y,0.5-Z
SFAC C H As F N O
UNIT 16 12 4 52 4 4
EQIV $1 +X,-1+Y,+Z
EQIV $2 2-X,1-Y,1-Z

L.S. 25 0 0
PLAN  20
SIZE 0.25 0.35 0.64
TEMP -173
CONF
HTAB N1 F11A_$1
HTAB N1 F8A_$2
HTAB N1 F9A_$1
HTAB N1 F9B_$1
HTAB N1 F8B_$2
HTAB N1 F12A
HTAB N1 F12B
HTAB O1 F13A_$1
HTAB O1 F13B_$1
MORE -1
BOND $H
fmap 2 53
acta
SHEL 10000 0.6
REM <olex2.extras>
REM <HklSrc "%.\\pfbaHAs_1.hkl">
REM </olex2.extras>

WGHT    0.030400    0.366500
EXTI    0.002511
FVAR       1.40487   0.49383
AS1   3    0.816015    0.770973    0.442415    11.00000    0.02858    0.01849 =
         0.02290    0.00018   -0.00254    0.00249
F3    4    0.549710    0.463058    0.300717    11.00000    0.01835    0.03107 =
         0.03096    0.00531    0.00233   -0.00262
F4    4    0.315300    0.279875    0.258689    11.00000    0.03284    0.02316 =
         0.02389   -0.00406    0.00115    0.00175
F2    4    0.078718    0.309686    0.358193    11.00000    0.01953    0.02829 =
         0.03706    0.00724    0.00682    0.00096
F1    4    0.314818    0.494528    0.398702    11.00000    0.04508    0.02140 =
         0.02763   -0.00604    0.00753    0.00146
F6    4    0.262404    0.586268    0.209313    11.00000    0.03620    0.03838 =
         0.02903    0.01262    0.00239    0.00197
O1    6    0.367966    0.072070    0.368604    11.00000    0.02732    0.01752 =
         0.03259    0.00152   -0.00123    0.00188
F7    4   -0.008357    0.515622    0.258593    11.00000    0.02047    0.03869 =
         0.04720    0.01326   -0.00147    0.00340
F5    4    0.225492    0.698838    0.297327    11.00000    0.04917    0.01952 =
         0.04349    0.00259    0.00013    0.00621
C2    1    0.285928    0.361791    0.361054    11.00000    0.02129    0.01775 =
         0.02327    0.00013    0.00371    0.00140
N1    5    0.609376    0.254485    0.421752    11.00000    0.02885    0.02950 =
         0.03334    0.00909   -0.00891   -0.00592
C1    1    0.435187    0.217932    0.386837    11.00000    0.02120    0.02042 =
         0.02217    0.00272    0.00122    0.00036
C3    1    0.339939    0.414260    0.295931    11.00000    0.01915    0.01858 =
         0.02238    0.00073    0.00173    0.00056
C4    1    0.199332    0.558525    0.265057    11.00000    0.02373    0.02237 =
         0.02936    0.00559    0.00142    0.00188
PART 1
F11A  4    0.685894    0.909130    0.489288    21.00000    0.07053    0.02587 =
         0.03769   -0.01057    0.01447   -0.00150
F10A  4    0.902153    0.632199    0.393240    21.00000    0.04983    0.05251 =
         0.05651   -0.01134    0.01714    0.01992
F12A  4    0.670494    0.606646    0.473726    21.00000    0.04920    0.02358 =
         0.03053    0.00710   -0.00080   -0.00740
F8A   4    1.022495    0.743853    0.495363    21.00000    0.05397    0.04506 =
         0.07246    0.01318   -0.04329   -0.00867
F13A  4    0.578417    0.799217    0.388548    21.00000    0.03358    0.01976 =
         0.04059    0.00013   -0.01314    0.00208
F9A   4    0.919890    0.939090    0.410665    21.00000    0.04169    0.05214 =
         0.06299    0.02203    0.00174   -0.01840
PART 2
F9B   4    0.875007    0.978144    0.424075   -21.00000    0.03136    0.02662 =
         0.06586    0.02019   -0.00716   -0.00598
F8B   4    1.093476    0.744957    0.469565   -21.00000    0.03125    0.02964 =
         0.05034   -0.00531   -0.01624    0.00696
F13B  4    0.551500    0.806592    0.415628   -21.00000    0.02238    0.02227 =
         0.08260    0.01559   -0.00593    0.00031
F12B  4    0.764412    0.569516    0.461120   -21.00000    0.05226    0.02109 =
         0.09614    0.01675   -0.03658   -0.00370
F11B  4    0.770875    0.833359    0.514097   -21.00000    0.06845    0.06422 =
         0.03356   -0.00558    0.02356   -0.00545
F10B  4    0.869336    0.711382    0.371067   -21.00000    0.06472    0.08389 =
         0.03133   -0.02742   -0.00574    0.01597

PART 0
H1A   2    0.693670    0.187017    0.436114    11.00000    0.04196
H1B   2    0.637496    0.358161    0.431973    11.00000    0.04325
H1    2    0.442468    0.001478    0.383227    11.00000    0.05783
HKLF 4


REM
REM wR2 = 0.0677, GooF = S = 1.054, Restrained GooF = 1.054 for all data
REM R1 = 0.0265 for 4403 Fo > 4sig(Fo) and 0.0320 for all 5105 data
REM 249 parameters refined using 0 restraints

END

WGHT      0.0304      0.3665

REM Highest difference peak  0.572,  deepest hole -0.843,  1-sigma level  0.070
Q1    1   0.7781  0.9532  0.4780  11.00000  0.05    0.57
Q2    1   0.8343  0.5603  0.4148  11.00000  0.05    0.52
Q3    1   0.5360  0.2346  0.4017  11.00000  0.05    0.47
Q4    1   0.2667  0.4824  0.2822  11.00000  0.05    0.47
Q5    1   0.8846  0.8409  0.5206  11.00000  0.05    0.44
Q6    1   0.9752  0.8492  0.3938  11.00000  0.05    0.42
Q7    1   0.8956  0.7896  0.4365  11.00000  0.05    0.41
Q8    1   0.7482  0.7637  0.4973  11.00000  0.05    0.40
Q9    1   0.3647  0.2830  0.3735  11.00000  0.05    0.39
Q10   1   0.3066  0.3845  0.3257  11.00000  0.05    0.39
Q11   1   0.8893  0.7810  0.4257  11.00000  0.05    0.38
Q12   1   0.9173  0.7807  0.4550  11.00000  0.05    0.36
Q13   1   0.8271  0.9072  0.4399  11.00000  0.05    0.32
Q14   1   0.6056  0.8394  0.4414  11.00000  0.05    0.31
Q15   1   0.9488  0.7801  0.3660  11.00000  0.05    0.31
Q16   1   0.8056  0.7156  0.4326  11.00000  0.05    0.30
Q17   1   0.6754  0.7048  0.4981  11.00000  0.05    0.30
Q18   1   0.9129  0.7167  0.4805  11.00000  0.05    0.29
Q19   1   0.8191  0.8484  0.4835  11.00000  0.05    0.27
Q20   1   0.6808  0.7669  0.4202  11.00000  0.05    0.26
;
_shelx_res_checksum              59176
_olex2_exptl_crystal_mounting_method 'MiTeGen loop'
_olex2_submission_special_instructions 'No special instructions were received'
_oxdiff_exptl_absorpt_empirical_details 
;
Empirical correction (ABSPACK) includes:
- Absorption correction using spherical harmonics
- Frame scaling
;
_oxdiff_exptl_absorpt_empirical_full_max 1.233
_oxdiff_exptl_absorpt_empirical_full_min 0.892
####################################################################### 
# 
# This file contains crystal structure data downloaded from the 
# Cambridge Structural Database (CSD) hosted by the Cambridge 
# Crystallographic Data Centre (CCDC).
# 
# Full information about CCDC data access policies and citation 
# guidelines are available at http://www.ccdc.cam.ac.uk/access/V1 
# 
# Audit and citation data items may have been added by the CCDC. 
# Please retain this information to preserve the provenance of 
# this file and to allow appropriate attribution of the data. 
# 
#######################################################################

data_pfbah_xef2_2_1
_database_code_depnum_ccdc_archive 'CCDC 2493140'
loop_
_audit_author_name
_audit_author_address
'Erik Uran'
;Jozef Stefan Institute
Slovenia
;
_audit_update_record             
;
2025-10-03 deposited with the CCDC.	2025-11-03 downloaded from the CCDC.
;
_audit_creation_date             2025-08-28
_audit_creation_method           
;
Olex2 1.5
(compiled 2025.07.13 svn.rb7424aed for OlexSys, GUI svn.r7314)
;
_shelx_SHELXL_version_number     2019/3
loop_
_audit_author_email
erik.uran@ijs.si
_chemical_name_common            ?
_chemical_name_systematic        ?
_chemical_formula_moiety         'C4 H3 F7 N O, As F6, F2 Xe'
_chemical_formula_sum            'C4 H3 As F15 N O Xe'
_chemical_formula_weight         572.29
_chemical_melting_point          ?
_chemical_oxdiff_formula         'Xe As F13 C4 N O'
_chemical_oxdiff_usercomment     '100 K, EU, LT mount'
loop_
_atom_type_symbol
_atom_type_description
_atom_type_scat_dispersion_real
_atom_type_scat_dispersion_imag
_atom_type_scat_source
C C 0.0015 0.0009 'International Tables Vol C Tables 4.2.6.8 and 6.1.1.4'
H H 0.0000 0.0000 'International Tables Vol C Tables 4.2.6.8 and 6.1.1.4'
As As 0.2758 1.3314 'International Tables Vol C Tables 4.2.6.8 and 6.1.1.4'
F F 0.0096 0.0061 'International Tables Vol C Tables 4.2.6.8 and 6.1.1.4'
N N 0.0030 0.0019 'International Tables Vol C Tables 4.2.6.8 and 6.1.1.4'
O O 0.0056 0.0036 'International Tables Vol C Tables 4.2.6.8 and 6.1.1.4'
Xe Xe -0.8200 1.2838 'International Tables Vol C Tables 4.2.6.8 and 6.1.1.4'

_shelx_space_group_comment       
;
The symmetry employed for this shelxl refinement is uniquely defined
by the following loop, which should always be used as a source of
symmetry information in preference to the above space-group names.
They are only intended as comments.
;
_space_group_crystal_system      orthorhombic
_space_group_IT_number           52
_space_group_name_H-M_alt        'P n n a'
_space_group_name_Hall           '-P 2a 2bc'
loop_
_space_group_symop_operation_xyz
'x, y, z'
'-x+1/2, -y, z'
'x, -y+1/2, -z+1/2'
'-x+1/2, y+1/2, -z+1/2'
'-x, -y, -z'
'x-1/2, y, -z'
'-x, y-1/2, z-1/2'
'x-1/2, -y-1/2, z-1/2'

_cell_length_a                   8.62011(14)
_cell_length_b                   35.5418(5)
_cell_length_c                   8.71910(12)
_cell_angle_alpha                90
_cell_angle_beta                 90
_cell_angle_gamma                90
_cell_volume                     2671.31(7)
_cell_formula_units_Z            8
_cell_measurement_reflns_used    46924
_cell_measurement_temperature    100.00(10)
_cell_measurement_theta_max      29.8600
_cell_measurement_theta_min      1.7910
_shelx_estimated_absorpt_T_max   0.874
_shelx_estimated_absorpt_T_min   0.428
_exptl_absorpt_coefficient_mu    2.760
_exptl_absorpt_correction_T_max  1.000
_exptl_absorpt_correction_T_min  0.196
_exptl_absorpt_correction_type   gaussian
_exptl_absorpt_process_details   
;
CrysAlisPro 1.171.43.144a (Rigaku Oxford Diffraction, 2024)
Numerical absorption correction based on gaussian integration over
a multifaceted crystal model
Empirical absorption correction using spherical harmonics,
implemented in SCALE3 ABSPACK scaling algorithm.
;
_exptl_absorpt_special_details   ?
_exptl_crystal_colour            'clear colourless'
_exptl_crystal_colour_lustre     .
_exptl_crystal_colour_modifier   .
_exptl_crystal_colour_primary    colourless
_exptl_crystal_density_diffrn    2.846
_exptl_crystal_density_meas      ?
_exptl_crystal_density_method    ?
_exptl_crystal_description       plate
_exptl_crystal_F_000             2112
loop_
_exptl_crystal_face_index_h
_exptl_crystal_face_index_k
_exptl_crystal_face_index_l
_exptl_crystal_face_perp_dist
14 -11 7 0.1431
5 8 15 0.1411
10 -23 -10 0.1458
0 -14 -15 0.1247
4 59 -4 0.0688
9 36 9 0.1394
0 51 -9 0.0799
5 -31 13 0.1350
-2 -56 7 0.1002
-9 -35 -9 0.1041
-6 -59 1 0.0918
-1 63 1 0.0252
1 -63 -1 0.0195
6 -49 8 0.0981
-13 37 1 0.1115
-4 34 13 0.1392

_exptl_crystal_size_max          0.37
_exptl_crystal_size_mid          0.28
_exptl_crystal_size_min          0.05
loop_
_exptl_oxdiff_crystal_face_indexfrac_h
_exptl_oxdiff_crystal_face_indexfrac_k
_exptl_oxdiff_crystal_face_indexfrac_l
_exptl_oxdiff_crystal_face_x
_exptl_oxdiff_crystal_face_y
_exptl_oxdiff_crystal_face_z
13.5109 -10.9316 6.9935 0.1221 0.5194 0.8457
4.7202 7.5528 14.7217 -0.0645 -0.2599 0.9635
10.2833 -22.6840 -10.1865 0.2283 0.9528 -0.2001
0.0677 -14.1605 -15.1955 0.1335 0.5500 -0.8244
4.2127 59.1691 -3.7497 -0.9719 0.2324 -0.0361
9.3347 35.5395 8.8159 -0.5650 0.1331 0.8143
-0.1767 50.7407 -9.3793 -0.8440 0.2030 -0.4965
4.5437 -30.5700 12.8684 0.5207 -0.1265 0.8443
-1.7796 -55.9993 7.1393 0.9260 -0.2221 0.3054
-9.3374 -35.4266 -8.8404 0.5631 -0.1326 -0.8157
-5.9484 -58.5118 0.8086 0.9562 -0.2282 -0.1833
-0.5239 63.3160 1.1428 -0.9776 -0.2000 0.0648
0.7423 -63.3670 -0.7967 0.9790 0.2003 -0.0385
5.8936 -49.2272 7.8431 0.7741 0.1568 0.6133
-12.5147 36.7960 1.0557 -0.4860 -0.7932 -0.3669
-3.6231 33.5192 12.7230 -0.4264 -0.6998 0.5732

_exptl_transmission_factor_max   ?
_exptl_transmission_factor_min   ?
_diffrn_reflns_av_R_equivalents  0.0528
_diffrn_reflns_av_unetI/netI     0.0145
_diffrn_reflns_Laue_measured_fraction_full 0.999
_diffrn_reflns_Laue_measured_fraction_max 1.000
_diffrn_reflns_limit_h_max       13
_diffrn_reflns_limit_h_min       -13
_diffrn_reflns_limit_k_max       54
_diffrn_reflns_limit_k_min       -54
_diffrn_reflns_limit_l_max       13
_diffrn_reflns_limit_l_min       -13
_diffrn_reflns_number            133848
_diffrn_reflns_point_group_measured_fraction_full 0.999
_diffrn_reflns_point_group_measured_fraction_max 1.000
_diffrn_reflns_theta_full        19.665
_diffrn_reflns_theta_max         25.558
_diffrn_reflns_theta_min         1.898
_diffrn_ambient_environment      N~2~
_diffrn_ambient_temperature      100.00(10)
_diffrn_detector                 'Hybrid Pixel Array Detector'
_diffrn_detector_area_resol_mean 13.3333
_diffrn_detector_type            'Eiger2 R CdTe 1M'
_diffrn_measured_fraction_theta_full 0.999
_diffrn_measured_fraction_theta_max 1.000
_diffrn_measurement_details      
;
List of Runs (angles in degrees, time in seconds):

  # Type    Start    End  Width  t~exp~   \w     \q     \k     \f   Frames
#--------------------------------------------------------------------------
  1  \w    -12.00  52.00   0.25    3.00    --   -0.43  77.00   0.00  256
  2  \w    -62.00   8.00   0.25    3.00    --   -0.43 -57.00-180.00  280
  3  \w    -55.00  11.00   0.25    3.00    --   -0.43 -57.00  90.00  264
  4  \w    -19.00  41.00   0.25    3.00    --   -0.43  77.00 -90.00  240
  5  \w    -57.00   7.00   0.25    3.00    --   -0.43 -57.00-120.00  256
  6  \w     -1.00  40.00   0.25    3.00    --    2.16  77.00 150.00  164
  7  \w      0.00  35.00   0.25    3.00    --    2.16  57.00-120.00  140
  8  \w    -36.00   4.00   0.25    3.00    --   -3.10 -57.00 -60.00  160
  9  \w    -60.00  14.00   0.25    3.00    --    2.16 -57.00   0.00  296
 10  \w     -9.00  16.00   0.25    3.00    --    2.16  57.00  60.00  100
 11  \w    -60.00  14.00   0.25    3.00    --    2.16 -57.00 -90.00  296
 12  \w     31.00  56.00   0.25    3.00    --   -0.57  77.00   0.00  100
 13  \w    -12.00  62.00   0.25    3.00    --   -0.57  57.00-180.00  296
 14  \w    -57.00 -32.00   0.25    3.00    --   -0.57 -77.00  60.00  100
 15  \w    -22.00  56.00   0.25    3.00    --   -0.57  77.00  90.00  312
;
_diffrn_measurement_device       'four-circle diffractometer'
_diffrn_measurement_device_type  
'Rigaku OD, XtaLAB Synergy-S, Dualflex, Eiger2 R CdTe 1M'
_diffrn_measurement_method       '\w scans'
_diffrn_orient_matrix_type       
'CrysAlisPro convention (1999,Acta A55,543-557)'
_diffrn_orient_matrix_UB_11      -0.0065436000
_diffrn_orient_matrix_UB_12      -0.0155981000
_diffrn_orient_matrix_UB_13      0.0057200000
_diffrn_orient_matrix_UB_21      0.0543506000
_diffrn_orient_matrix_UB_22      -0.0020960000
_diffrn_orient_matrix_UB_23      -0.0340022000
_diffrn_orient_matrix_UB_31      0.0348665000
_diffrn_orient_matrix_UB_32      0.0003351000
_diffrn_orient_matrix_UB_33      0.0540958000
_diffrn_radiation_monochromator  mirror
_diffrn_radiation_probe          x-ray
_diffrn_radiation_type           'Ag K\a'
_diffrn_radiation_wavelength     0.56087
_diffrn_source                   'micro-focus sealed X-ray tube'
_diffrn_source_type              'PhotonJet (Ag) X-ray Source'
_reflns_Friedel_coverage         0.000
_reflns_Friedel_fraction_full    .
_reflns_Friedel_fraction_max     .
_reflns_number_gt                4461
_reflns_number_total             5099
_reflns_special_details          
;
 Reflections were merged by SHELXL according to the crystal
 class for the calculation of statistics and refinement.
 
 _reflns_Friedel_fraction is defined as the number of unique
 Friedel pairs measured divided by the number that would be
 possible theoretically, ignoring centric projections and
 systematic absences.
;
_reflns_threshold_expression     'I > 2\s(I)'
_computing_cell_refinement       'CrysAlisPro 1.171.43.144a (Rigaku OD, 2024)'
_computing_data_collection       
'CrysAlisPro system (CCD 44.112a 64-bit (release 21-05-2025))'
_computing_data_reduction        'CrysAlisPro 1.171.43.144a (Rigaku OD, 2024)'
_computing_molecular_graphics    'Olex2 1.5 (Dolomanov et al., 2009)'
_computing_publication_material  'Olex2 1.5 (Dolomanov et al., 2009)'
_computing_structure_refinement  'SHELXL 2019/3 (Sheldrick, 2015)'
_computing_structure_solution    'olex2.solve 1.5 (Bourhis et al., 2015)'
_refine_diff_density_max         1.616
_refine_diff_density_min         -1.158
_refine_diff_density_rms         0.117
_refine_ls_extinction_coef       0.00034(6)
_refine_ls_extinction_expression Fc^*^=kFc[1+0.001xFc^2^\l^3^/sin(2\q)]^-1/4^
_refine_ls_extinction_method     'SHELXL-2019/2 (Sheldrick 2019)'
_refine_ls_goodness_of_fit_ref   1.137
_refine_ls_hydrogen_treatment    refall
_refine_ls_matrix_type           full
_refine_ls_number_parameters     221
_refine_ls_number_reflns         5099
_refine_ls_number_restraints     2
_refine_ls_R_factor_all          0.0309
_refine_ls_R_factor_gt           0.0264
_refine_ls_restrained_S_all      1.138
_refine_ls_shift/su_max          0.001
_refine_ls_shift/su_mean         0.000
_refine_ls_structure_factor_coef Fsqd
_refine_ls_weighting_details     
'w=1/[\s^2^(Fo^2^)+(0.0193P)^2^+6.5153P] where P=(Fo^2^+2Fc^2^)/3'
_refine_ls_weighting_scheme      calc
_refine_ls_wR_factor_gt          0.0641
_refine_ls_wR_factor_ref         0.0662
_refine_special_details          ?
_olex2_refinement_description    
;
1. Restrained distances
 N1-H1B
 0.88 with sigma of 0.02
 H1A-N1
 0.88 with sigma of 0.02
;
_atom_sites_solution_hydrogens   difmap
_atom_sites_solution_primary     iterative
_atom_sites_solution_secondary   ?
loop_
_atom_site_label
_atom_site_type_symbol
_atom_site_fract_x
_atom_site_fract_y
_atom_site_fract_z
_atom_site_U_iso_or_equiv
_atom_site_adp_type
_atom_site_occupancy
_atom_site_site_symmetry_order
_atom_site_calc_flag
_atom_site_refinement_flags_posn
_atom_site_refinement_flags_adp
_atom_site_refinement_flags_occupancy
_atom_site_disorder_assembly
_atom_site_disorder_group
Xe1 Xe 0.58537(2) 0.24772(2) 0.50693(2) 0.01842(5) Uani 1 1 d . . . . .
As1 As 0.32284(3) 0.15865(2) 0.74826(2) 0.01695(5) Uani 1 1 d . . . . .
F1 F 0.9573(2) 0.09240(5) 0.91579(18) 0.0344(4) Uani 1 1 d . . . . .
O1 O 0.6935(2) 0.11532(6) 0.6294(2) 0.0299(4) Uani 1 1 d . . . . .
H1 H 0.661(6) 0.1347(15) 0.598(6) 0.076(17) Uiso 1 1 d . . . . .
N1 N 0.8503(3) 0.15265(6) 0.7763(3) 0.0241(4) Uani 1 1 d D . . . .
H1A H 0.818(5) 0.1731(8) 0.739(5) 0.062(15) Uiso 1 1 d D . . . .
H1B H 0.919(4) 0.1533(11) 0.846(3) 0.038(10) Uiso 1 1 d D . . . .
C1 C 0.7957(3) 0.12076(7) 0.7344(3) 0.0196(4) Uani 1 1 d . . . . .
F2 F 0.7277(2) 0.06815(5) 0.8772(2) 0.0372(4) Uani 1 1 d . . . . .
C2 C 0.8501(3) 0.08412(6) 0.8094(3) 0.0215(4) Uani 1 1 d . . . . .
F3 F 1.0165(2) 0.07667(5) 0.59930(19) 0.0324(4) Uani 1 1 d . . . . .
C3 C 0.9215(3) 0.05663(7) 0.6903(3) 0.0227(4) Uani 1 1 d . . . . .
F4 F 0.8073(2) 0.04194(5) 0.60592(19) 0.0322(4) Uani 1 1 d . . . . .
C4 C 1.0157(4) 0.02371(8) 0.7601(3) 0.0298(5) Uani 1 1 d . . . . .
F5 F 1.1409(2) 0.03572(5) 0.8310(2) 0.0397(4) Uani 1 1 d . . . . .
F6 F 0.9268(3) 0.00535(5) 0.8596(2) 0.0453(5) Uani 1 1 d . . . . .
F7 F 1.0568(3) 0.00040(6) 0.6498(2) 0.0515(6) Uani 1 1 d . . . . .
F8 F 0.7181(2) 0.21379(5) 0.6372(2) 0.0331(4) Uani 1 1 d . . . . .
F9 F 0.4544(2) 0.28059(5) 0.3796(2) 0.0324(4) Uani 1 1 d . . . . .
F10 F 0.3242(2) 0.11088(5) 0.73712(19) 0.0307(3) Uani 1 1 d . . . . .
F11 F 0.48299(19) 0.15802(5) 0.86527(19) 0.0292(3) Uani 1 1 d . . . . .
F12 F 0.2011(2) 0.15721(5) 0.90450(18) 0.0314(3) Uani 1 1 d . . . . .
F13 F 0.32227(18) 0.20724(4) 0.75559(17) 0.0252(3) Uani 1 1 d . . . . .
F14 F 0.44149(18) 0.16116(5) 0.58782(17) 0.0264(3) Uani 1 1 d . . . . .
F15 F 0.16264(17) 0.16046(4) 0.62775(17) 0.0256(3) Uani 1 1 d . . . . .

loop_
_atom_site_aniso_label
_atom_site_aniso_U_11
_atom_site_aniso_U_22
_atom_site_aniso_U_33
_atom_site_aniso_U_23
_atom_site_aniso_U_13
_atom_site_aniso_U_12
Xe1 0.01779(7) 0.02008(7) 0.01741(7) 0.00121(5) -0.00050(4) 0.00106(5)
As1 0.01613(10) 0.01988(10) 0.01483(9) 0.00053(7) -0.00004(7) 0.00007(7)
F1 0.0495(10) 0.0300(8) 0.0238(7) -0.0064(6) -0.0166(7) 0.0088(7)
O1 0.0288(9) 0.0301(9) 0.0310(9) -0.0034(8) -0.0105(8) 0.0065(7)
N1 0.0243(10) 0.0181(8) 0.0297(10) -0.0056(7) 0.0050(8) -0.0030(7)
C1 0.0180(9) 0.0212(9) 0.0197(9) 0.0008(7) 0.0023(7) 0.0011(7)
F2 0.0471(10) 0.0281(8) 0.0362(9) 0.0045(7) 0.0201(8) -0.0058(7)
C2 0.0270(11) 0.0200(9) 0.0174(9) 0.0005(7) 0.0002(8) -0.0003(8)
F3 0.0354(9) 0.0339(8) 0.0280(8) 0.0059(6) 0.0115(7) 0.0053(7)
C3 0.0285(11) 0.0213(9) 0.0183(9) -0.0004(7) -0.0020(8) 0.0024(8)
F4 0.0385(9) 0.0280(7) 0.0300(8) -0.0089(6) -0.0114(7) 0.0042(7)
C4 0.0390(14) 0.0244(11) 0.0261(11) -0.0028(9) -0.0080(10) 0.0064(10)
F5 0.0377(10) 0.0359(9) 0.0453(10) -0.0052(8) -0.0156(8) 0.0089(8)
F6 0.0573(13) 0.0301(9) 0.0485(11) 0.0166(8) -0.0078(10) -0.0018(8)
F7 0.0742(15) 0.0407(10) 0.0396(10) -0.0175(9) -0.0187(10) 0.0312(10)
F8 0.0342(9) 0.0311(8) 0.0339(8) 0.0056(6) -0.0125(7) 0.0049(7)
F9 0.0357(9) 0.0257(7) 0.0360(8) 0.0046(6) -0.0143(7) 0.0046(6)
F10 0.0345(9) 0.0203(7) 0.0373(9) 0.0013(6) -0.0028(7) -0.0015(6)
F11 0.0251(7) 0.0343(8) 0.0280(7) 0.0001(6) -0.0105(6) 0.0019(6)
F12 0.0314(8) 0.0421(9) 0.0207(7) 0.0037(6) 0.0095(6) -0.0006(7)
F13 0.0278(7) 0.0196(6) 0.0282(7) -0.0019(5) -0.0010(6) 0.0012(5)
F14 0.0239(7) 0.0329(8) 0.0224(7) 0.0016(6) 0.0075(6) 0.0027(6)
F15 0.0202(6) 0.0324(7) 0.0243(7) -0.0024(6) -0.0066(5) 0.0007(6)

_geom_special_details            
;
 All esds (except the esd in the dihedral angle between two l.s. planes)
 are estimated using the full covariance matrix.  The cell esds are taken
 into account individually in the estimation of esds in distances, angles
 and torsion angles; correlations between esds in cell parameters are only
 used when they are defined by crystal symmetry.  An approximate (isotropic)
 treatment of cell esds is used for estimating esds involving l.s. planes.
;
loop_
_geom_bond_atom_site_label_1
_geom_bond_atom_site_label_2
_geom_bond_distance
_geom_bond_site_symmetry_2
_geom_bond_publ_flag
Xe1 F8 2.0135(16) . ?
Xe1 F9 1.9674(15) . ?
As1 F10 1.7006(16) . ?
As1 F11 1.7168(15) . ?
As1 F12 1.7201(15) . ?
As1 F13 1.7283(15) . ?
As1 F14 1.7352(15) . ?
As1 F15 1.7364(14) . ?
F1 C2 1.342(3) . ?
O1 H1 0.79(5) . ?
O1 C1 1.285(3) . ?
N1 H1A 0.842(19) . ?
N1 H1B 0.849(18) . ?
N1 C1 1.280(3) . ?
C1 C2 1.531(3) . ?
F2 C2 1.336(3) . ?
C2 C3 1.552(3) . ?
F3 C3 1.345(3) . ?
C3 F4 1.336(3) . ?
C3 C4 1.549(4) . ?
C4 F5 1.315(3) . ?
C4 F6 1.328(4) . ?
C4 F7 1.318(3) . ?

loop_
_geom_angle_atom_site_label_1
_geom_angle_atom_site_label_2
_geom_angle_atom_site_label_3
_geom_angle
_geom_angle_site_symmetry_1
_geom_angle_site_symmetry_3
_geom_angle_publ_flag
F9 Xe1 F8 179.57(7) . . ?
F10 As1 F11 90.90(8) . . ?
F10 As1 F12 91.13(9) . . ?
F10 As1 F13 178.82(8) . . ?
F10 As1 F14 90.08(8) . . ?
F10 As1 F15 90.45(8) . . ?
F11 As1 F12 91.11(8) . . ?
F11 As1 F13 89.61(8) . . ?
F11 As1 F14 90.33(8) . . ?
F11 As1 F15 178.40(8) . . ?
F12 As1 F13 89.92(8) . . ?
F12 As1 F14 178.10(8) . . ?
F12 As1 F15 89.73(8) . . ?
F13 As1 F14 88.86(7) . . ?
F13 As1 F15 89.03(7) . . ?
F14 As1 F15 88.80(8) . . ?
C1 O1 H1 111(4) . . ?
H1A N1 H1B 119(4) . . ?
C1 N1 H1A 122(3) . . ?
C1 N1 H1B 119(3) . . ?
O1 C1 C2 112.7(2) . . ?
N1 C1 O1 126.1(2) . . ?
N1 C1 C2 121.2(2) . . ?
F1 C2 C1 108.63(19) . . ?
F1 C2 C3 109.1(2) . . ?
C1 C2 C3 111.79(18) . . ?
F2 C2 F1 109.3(2) . . ?
F2 C2 C1 108.0(2) . . ?
F2 C2 C3 109.97(19) . . ?
F3 C3 C2 107.63(19) . . ?
F3 C3 C4 108.2(2) . . ?
F4 C3 C2 108.8(2) . . ?
F4 C3 F3 109.3(2) . . ?
F4 C3 C4 107.9(2) . . ?
C4 C3 C2 114.87(19) . . ?
F5 C4 C3 111.7(2) . . ?
F5 C4 F6 109.0(2) . . ?
F5 C4 F7 109.0(3) . . ?
F6 C4 C3 109.0(2) . . ?
F7 C4 C3 109.2(2) . . ?
F7 C4 F6 108.8(2) . . ?

loop_
_geom_hbond_atom_site_label_D
_geom_hbond_atom_site_label_H
_geom_hbond_atom_site_label_A
_geom_hbond_distance_DH
_geom_hbond_distance_HA
_geom_hbond_distance_DA
_geom_hbond_angle_DHA
_geom_hbond_site_symmetry_A
_geom_hbond_publ_flag
O1 H1 F14 0.79(5) 2.11(5) 2.740(3) 136(5) . yes
O1 H1 F15 0.79(5) 2.17(5) 2.770(3) 133(5) 6_656 yes
N1 H1A F8 0.842(19) 1.90(2) 2.737(3) 169(5) . yes
N1 H1A F9 0.842(19) 2.36(5) 2.692(3) 104(4) 8_666 yes
N1 H1B F11 0.849(18) 2.58(3) 3.334(3) 148(3) 6_657 yes
N1 H1B F12 0.849(18) 2.49(3) 3.229(3) 146(3) 1_655 yes

loop_
_geom_torsion_atom_site_label_1
_geom_torsion_atom_site_label_2
_geom_torsion_atom_site_label_3
_geom_torsion_atom_site_label_4
_geom_torsion
_geom_torsion_site_symmetry_1
_geom_torsion_site_symmetry_2
_geom_torsion_site_symmetry_3
_geom_torsion_site_symmetry_4
_geom_torsion_publ_flag
F1 C2 C3 F3 -75.4(2) . . . . ?
F1 C2 C3 F4 166.23(19) . . . . ?
F1 C2 C3 C4 45.2(3) . . . . ?
O1 C1 C2 F1 179.3(2) . . . . ?
O1 C1 C2 F2 -62.2(3) . . . . ?
O1 C1 C2 C3 58.9(3) . . . . ?
N1 C1 C2 F1 -0.6(3) . . . . ?
N1 C1 C2 F2 117.8(2) . . . . ?
N1 C1 C2 C3 -121.1(2) . . . . ?
C1 C2 C3 F3 44.7(3) . . . . ?
C1 C2 C3 F4 -73.6(2) . . . . ?
C1 C2 C3 C4 165.3(2) . . . . ?
F2 C2 C3 F3 164.7(2) . . . . ?
F2 C2 C3 F4 46.4(3) . . . . ?
F2 C2 C3 C4 -74.7(3) . . . . ?
C2 C3 C4 F5 -65.6(3) . . . . ?
C2 C3 C4 F6 54.9(3) . . . . ?
C2 C3 C4 F7 173.7(2) . . . . ?
F3 C3 C4 F5 54.7(3) . . . . ?
F3 C3 C4 F6 175.2(2) . . . . ?
F3 C3 C4 F7 -66.0(3) . . . . ?
F4 C3 C4 F5 172.9(2) . . . . ?
F4 C3 C4 F6 -66.6(3) . . . . ?
F4 C3 C4 F7 52.2(3) . . . . ?

_shelx_res_file                  
;
TITL
    pfbah_xef2_2_1.res
    created by SHELXL-2019/3 at 01:36:51 on 28-Aug-2025
CELL 0.56087 8.620106 35.541797 8.719105 90 90 90
ZERR 8 0.000141 0.000538 0.000119 0 0 0
LATT 1
SYMM 0.5-X,-Y,+Z
SYMM +X,0.5-Y,0.5-Z
SYMM 0.5-X,0.5+Y,0.5-Z
SFAC C H As F N O Xe
UNIT 32 24 8 120 8 8 8
EQIV $1 0.5+X,+Y,1-Z
EQIV $2 0.5+X,+Y,2-Z
EQIV $3 1+X,+Y,+Z
EQIV $4 0.5+X,0.5-Y,0.5+Z
DFIX 0.88 N1 H1B
DFIX 0.88 H1A N1

L.S. 14
PLAN  20
SIZE 0.05 0.28 0.37
TEMP -173
CONF
HTAB O1 F14
HTAB O1 F15_$1
HTAB N1 F11_$2
HTAB N1 F12_$3
HTAB N1 F8
HTAB N1 F9_$4
MORE -1
BOND $H
fmap 2 53
acta
SHEL 10000 0.65
REM <olex2.extras>
REM <HklSrc "%.\\pfbaH_XeF2_2_1.hkl">
REM </olex2.extras>

WGHT    0.019300    6.515300
EXTI    0.000339
FVAR       0.54098
XE1   7    0.585368    0.247723    0.506934    11.00000    0.01779    0.02008 =
         0.01741    0.00121   -0.00050    0.00106
AS1   3    0.322837    0.158645    0.748259    11.00000    0.01613    0.01988 =
         0.01483    0.00053   -0.00004    0.00007
F1    4    0.957284    0.092403    0.915787    11.00000    0.04947    0.03004 =
         0.02382   -0.00641   -0.01659    0.00884
O1    6    0.693519    0.115321    0.629429    11.00000    0.02878    0.03008 =
         0.03098   -0.00338   -0.01047    0.00649
H1    2    0.660821    0.134657    0.597619    11.00000    0.07591
N1    5    0.850276    0.152645    0.776292    11.00000    0.02434    0.01813 =
         0.02969   -0.00557    0.00496   -0.00303
H1A   2    0.818316    0.173103    0.739270    11.00000    0.06210
H1B   2    0.918619    0.153296    0.846355    11.00000    0.03768
C1    1    0.795689    0.120763    0.734352    11.00000    0.01802    0.02116 =
         0.01969    0.00076    0.00226    0.00105
F2    4    0.727738    0.068145    0.877189    11.00000    0.04713    0.02810 =
         0.03624    0.00446    0.02010   -0.00583
C2    1    0.850071    0.084119    0.809359    11.00000    0.02703    0.02003 =
         0.01740    0.00049    0.00019   -0.00029
F3    4    1.016471    0.076668    0.599304    11.00000    0.03541    0.03388 =
         0.02796    0.00593    0.01151    0.00530
C3    1    0.921458    0.056634    0.690348    11.00000    0.02850    0.02126 =
         0.01832   -0.00039   -0.00198    0.00243
F4    4    0.807252    0.041945    0.605917    11.00000    0.03847    0.02805 =
         0.03000   -0.00894   -0.01140    0.00416
C4    1    1.015659    0.023710    0.760142    11.00000    0.03896    0.02438 =
         0.02610   -0.00281   -0.00804    0.00644
F5    4    1.140850    0.035724    0.830959    11.00000    0.03767    0.03595 =
         0.04534   -0.00522   -0.01555    0.00891
F6    4    0.926807    0.005351    0.859616    11.00000    0.05732    0.03006 =
         0.04845    0.01659   -0.00779   -0.00176
F7    4    1.056788    0.000396    0.649815    11.00000    0.07419    0.04072 =
         0.03964   -0.01749   -0.01875    0.03119
F8    4    0.718107    0.213786    0.637212    11.00000    0.03423    0.03105 =
         0.03394    0.00555   -0.01253    0.00487
F9    4    0.454431    0.280589    0.379628    11.00000    0.03566    0.02571 =
         0.03596    0.00459   -0.01426    0.00457
F10   4    0.324163    0.110876    0.737121    11.00000    0.03447    0.02028 =
         0.03731    0.00130   -0.00280   -0.00147
F11   4    0.482991    0.158024    0.865272    11.00000    0.02513    0.03434 =
         0.02800    0.00007   -0.01053    0.00195
F12   4    0.201145    0.157210    0.904504    11.00000    0.03139    0.04210 =
         0.02071    0.00367    0.00950   -0.00059
F13   4    0.322273    0.207239    0.755591    11.00000    0.02784    0.01962 =
         0.02821   -0.00186   -0.00103    0.00122
F14   4    0.441488    0.161158    0.587820    11.00000    0.02389    0.03292 =
         0.02245    0.00164    0.00749    0.00266
F15   4    0.162639    0.160459    0.627748    11.00000    0.02018    0.03236 =
         0.02434   -0.00239   -0.00665    0.00068
HKLF 4


REM
REM wR2 = 0.0662, GooF = S = 1.137, Restrained GooF = 1.138 for all data
REM R1 = 0.0264 for 4461 Fo > 4sig(Fo) and 0.0309 for all 5099 data
REM 221 parameters refined using 2 restraints

END

WGHT      0.0193      6.5151

REM Highest difference peak  1.616,  deepest hole -1.158,  1-sigma level  0.117
Q1    1   0.6564  0.1601  0.7520  11.00000  0.05    1.62
Q2    1   0.4079  0.2581  0.5049  11.00000  0.05    1.27
Q3    1   0.1476  0.1599  0.7467  11.00000  0.05    0.81
Q4    1   0.8155  0.1412  0.7748  11.00000  0.05    0.71
Q5    1   0.5175  0.2407  0.5164  11.00000  0.05    0.70
Q6    1   0.6874  0.2570  0.5008  11.00000  0.05    0.67
Q7    1   0.5006  0.1591  0.6387  11.00000  0.05    0.64
Q8    1   0.4519  0.1596  0.7690  11.00000  0.05    0.57
Q9    1   0.9720  0.0402  0.7248  11.00000  0.05    0.52
Q10   1   0.5615  0.1605  0.7298  11.00000  0.05    0.50
Q11   1   0.9553  0.1591  0.7506  11.00000  0.05    0.49
Q12   1   0.6415  0.2437  0.5077  11.00000  0.05    0.45
Q13   1   0.2987  0.1815  0.7562  11.00000  0.05    0.45
Q14   1   0.8048  0.2439  0.5205  11.00000  0.05    0.41
Q15   1   0.7477  0.2591  0.4271  11.00000  0.05    0.40
Q16   1   0.8285  0.1012  0.7725  11.00000  0.05    0.40
Q17   1   0.7985  0.2464  0.4679  11.00000  0.05    0.40
Q18   1   0.3882  0.1834  0.7512  11.00000  0.05    0.39
Q19   1   0.2964  0.1370  0.7429  11.00000  0.05    0.38
Q20   1   0.5730  0.2040  0.5143  11.00000  0.05    0.37
;
_shelx_res_checksum              80002
_olex2_submission_special_instructions 'No special instructions were received'
_oxdiff_exptl_absorpt_empirical_details 
;
Empirical correction (ABSPACK) includes:
- Absorption correction using spherical harmonics
- Frame scaling
;
_oxdiff_exptl_absorpt_empirical_full_max 1.220
_oxdiff_exptl_absorpt_empirical_full_min 0.819

loop_
_publcif_info_exptl_table_extra_item
sin_theta_over_lambda_max

loop_
_publcif_info_exptl_table_header_item
?


_publcif_funding_html            
;
;
####################################################################### 
# 
# This file contains crystal structure data downloaded from the 
# Cambridge Structural Database (CSD) hosted by the Cambridge 
# Crystallographic Data Centre (CCDC).
# 
# Full information about CCDC data access policies and citation 
# guidelines are available at http://www.ccdc.cam.ac.uk/access/V1 
# 
# Audit and citation data items may have been added by the CCDC. 
# Please retain this information to preserve the provenance of 
# this file and to allow appropriate attribution of the data. 
# 
#######################################################################

data_pfba_2_1_new
_database_code_depnum_ccdc_archive 'CCDC 2493131'
loop_
_audit_author_name
_audit_author_address
'Erik Uran'
;Jozef Stefan Institute
Slovenia
;
_audit_update_record             
;
2025-10-03 deposited with the CCDC.	2025-11-03 downloaded from the CCDC.
;
_audit_creation_date             2025-08-28
_audit_creation_method           
;
Olex2 1.5
(compiled 2025.07.13 svn.rb7424aed for OlexSys, GUI svn.r7314)
;
_shelx_SHELXL_version_number     2019/3
loop_
_audit_author_email
erik.uran@ijs.si
_chemical_name_common            ?
_chemical_name_systematic        ?
_chemical_formula_moiety         'C4 H2 F7 N O'
_chemical_formula_sum            'C4 H2 F7 N O'
_chemical_formula_weight         213.07
_chemical_melting_point          ?
_chemical_oxdiff_formula         'C4 H2 N O F7'
_chemical_oxdiff_usercomment     '100 K, LT, EU'
loop_
_atom_type_symbol
_atom_type_description
_atom_type_scat_dispersion_real
_atom_type_scat_dispersion_imag
_atom_type_scat_source
C C 0.0181 0.0091 'International Tables Vol C Tables 4.2.6.8 and 6.1.1.4'
H H 0.0000 0.0000 'International Tables Vol C Tables 4.2.6.8 and 6.1.1.4'
F F 0.0727 0.0534 'International Tables Vol C Tables 4.2.6.8 and 6.1.1.4'
N N 0.0311 0.0180 'International Tables Vol C Tables 4.2.6.8 and 6.1.1.4'
O O 0.0492 0.0322 'International Tables Vol C Tables 4.2.6.8 and 6.1.1.4'

_shelx_space_group_comment       
;
The symmetry employed for this shelxl refinement is uniquely defined
by the following loop, which should always be used as a source of
symmetry information in preference to the above space-group names.
They are only intended as comments.
;
_space_group_crystal_system      triclinic
_space_group_IT_number           2
_space_group_name_H-M_alt        'P -1'
_space_group_name_Hall           '-P 1'
loop_
_space_group_symop_operation_xyz
'x, y, z'
'-x, -y, -z'

_cell_length_a                   5.11713(18)
_cell_length_b                   5.27137(14)
_cell_length_c                   12.7768(3)
_cell_angle_alpha                95.467(2)
_cell_angle_beta                 91.890(3)
_cell_angle_gamma                105.584(3)
_cell_volume                     329.847(18)
_cell_formula_units_Z            2
_cell_measurement_reflns_used    4498
_cell_measurement_temperature    100.00(10)
_cell_measurement_theta_max      75.4590
_cell_measurement_theta_min      3.4820
_shelx_estimated_absorpt_T_max   0.880
_shelx_estimated_absorpt_T_min   0.269
_exptl_absorpt_coefficient_mu    2.622
_exptl_absorpt_correction_T_max  1.000
_exptl_absorpt_correction_T_min  0.425
_exptl_absorpt_correction_type   gaussian
_exptl_absorpt_process_details   
;
CrysAlisPro 1.171.44.117a (Rigaku Oxford Diffraction, 2025)
Numerical absorption correction based on gaussian integration over
a multifaceted crystal model
Empirical absorption correction using spherical harmonics,
implemented in SCALE3 ABSPACK scaling algorithm.
;
_exptl_absorpt_special_details   ?
_exptl_crystal_colour            'clear colourless'
_exptl_crystal_colour_lustre     .
_exptl_crystal_colour_modifier   .
_exptl_crystal_colour_primary    colourless
_exptl_crystal_density_diffrn    2.145
_exptl_crystal_density_meas      ?
_exptl_crystal_density_method    ?
_exptl_crystal_description       plank
_exptl_crystal_F_000             208
loop_
_exptl_crystal_face_index_h
_exptl_crystal_face_index_k
_exptl_crystal_face_index_l
_exptl_crystal_face_perp_dist
0 0 -8 0.0317
0 -1 -7 0.0288
0 -3 -4 0.0569
0 3 -4 0.0534
3 -1 -1 0.2867
3 0 0 0.2859
0 3 2 0.0472
-2 -1 3 0.2477
-1 -3 4 0.0892
0 -3 6 0.0541
0 1 7 0.0267
0 0 8 0.0184
0 -1 8 0.0321
-1 3 5 0.1201

_exptl_crystal_size_max          0.68
_exptl_crystal_size_mid          0.12
_exptl_crystal_size_min          0.05
loop_
_exptl_oxdiff_crystal_face_indexfrac_h
_exptl_oxdiff_crystal_face_indexfrac_k
_exptl_oxdiff_crystal_face_indexfrac_l
_exptl_oxdiff_crystal_face_x
_exptl_oxdiff_crystal_face_y
_exptl_oxdiff_crystal_face_z
-0.0000 0.0017 -7.9924 0.7280 0.5463 -0.3349
0.0003 -0.9976 -6.9944 0.8524 0.2635 -0.2702
0.0009 -2.9966 -3.9995 1.0103 -0.3706 -0.0989
-0.0009 2.9983 -3.9929 -0.2824 0.9169 -0.2360
2.9969 -0.9962 -1.0037 0.2873 0.2881 0.8127
2.9966 0.0027 -0.0036 -0.0191 0.4344 0.8317
-0.0009 2.9970 2.0014 -0.8283 0.5071 0.0152
-1.9974 -1.0016 2.9984 -0.0448 -0.7091 -0.4061
-0.9979 -2.9993 3.9941 0.2887 -1.0617 -0.0413
0.0009 -2.9988 5.9910 0.1004 -1.0535 0.3197
-0.0003 0.9976 6.9944 -0.8524 -0.2635 0.2702
0.0000 -0.0017 7.9924 -0.7280 -0.5463 0.3349
0.0003 -1.0009 7.9913 -0.5125 -0.7609 0.3578
-0.9998 2.9955 4.9997 -1.0949 0.1575 -0.1365

_exptl_transmission_factor_max   ?
_exptl_transmission_factor_min   ?
_diffrn_reflns_av_R_equivalents  0.0227
_diffrn_reflns_av_unetI/netI     0.0136
_diffrn_reflns_Laue_measured_fraction_full 0.988
_diffrn_reflns_Laue_measured_fraction_max 0.972
_diffrn_reflns_limit_h_max       6
_diffrn_reflns_limit_h_min       -5
_diffrn_reflns_limit_k_max       6
_diffrn_reflns_limit_k_min       -6
_diffrn_reflns_limit_l_max       15
_diffrn_reflns_limit_l_min       -16
_diffrn_reflns_number            6558
_diffrn_reflns_point_group_measured_fraction_full 0.988
_diffrn_reflns_point_group_measured_fraction_max 0.972
_diffrn_reflns_theta_full        67.684
_diffrn_reflns_theta_max         76.025
_diffrn_reflns_theta_min         3.482
_diffrn_ambient_environment      N~2~
_diffrn_ambient_temperature      100.00(10)
_diffrn_detector                 'Hybrid Pixel Array Detector'
_diffrn_detector_area_resol_mean 13.3333
_diffrn_detector_type            'Eiger2 R CdTe 1M'
_diffrn_measured_fraction_theta_full 0.988
_diffrn_measured_fraction_theta_max 0.972
_diffrn_measurement_details      
;
List of Runs (angles in degrees, time in seconds):

  # Type    Start    End  Width  t~exp~   \w     \q     \k     \f   Frames
#--------------------------------------------------------------------------
  1  \w     48.00  98.00   0.50    0.10    --  104.00 -77.00-120.00  100
  2  \w     83.00 118.00   0.50    0.10    --  104.00 -80.00  14.61   70
  3  \w     48.00  78.00   0.50    0.10    --  104.00 -80.00  14.61   60
  4  \w     48.00  74.00   0.50    0.10    --  104.00 -80.00  90.95   52
  5  \w     48.00  75.00   0.50    0.10    --  104.00 -77.00 120.00   54
  6  \w     87.00 116.00   0.50    0.10    --  104.00 -80.00  90.95   58
  7  \w     54.00  80.00   0.50    0.10    --  104.00 -77.00  30.00   52
  8  \w     49.00  87.00   0.50    0.10    --  104.00 -77.00  60.00   76
  9  \w     48.00  73.00   0.50    0.10    --  104.00 -77.00   0.00   50
 10  \w     48.00  73.00   0.50    0.10    --  104.00 -77.00 150.00   50
 11  \w     57.00  89.00   0.50    0.10    --  104.00 -77.00 -60.00   64
 12  \w     50.00  96.00   0.50    0.10    --  104.00 -77.00 -30.00   92
 13  \w     54.00  97.00   0.50    0.10    --  104.00 -77.00 -90.00   86
 14  \w     54.00  87.00   0.50    0.10    --  104.00 -77.00-150.00   66
 15  \w     48.00  86.00   0.50    0.10    --  104.00 -77.00-180.00   76
 16  \w    139.00 165.00   0.50    0.10    --  104.00  45.00 -60.00   52
 17  \w    131.00 157.00   0.50    0.10    --  104.00  77.00 -60.00   52
 18  \w     88.00 116.00   0.50    0.10    --  104.00  77.00 -60.00   56
 19  \w     86.00 129.00   0.50    0.10    --  104.00  77.00 -90.00   86
 20  \w    134.00 159.00   0.50    0.10    --  104.00  77.00-180.00   50
 21  \w     86.00 117.00   0.50    0.10    --  104.00  77.00-180.00   62
 22  \w     85.00 160.00   0.50    0.10    --  104.00  77.00 -30.00  150
 23  \w    128.00 160.00   0.50    0.10    --  104.00  77.00-120.00   64
 24  \w    131.00 158.00   0.50    0.10    --  104.00  77.00  60.00   54
 25  \w    134.00 159.00   0.50    0.10    --  104.00  77.00 120.00   50
 26  \w     88.00 159.00   0.50    0.10    --  104.00  77.00 150.00  142
 27  \w     89.00 115.00   0.50    0.10    --  104.00  77.00 120.00   52
 28  \w    102.00 128.00   0.50    0.10    --  104.00  77.00  60.00   52
 29  \w    118.00 161.00   0.50    0.10    --  104.00  77.00  90.00   86
 30  \w    127.00 159.00   0.50    0.10    --  104.00  77.00   0.00   64
 31  \w     84.00 118.00   0.50    0.10    --  104.00  77.00   0.00   68
 32  \w     84.00 111.00   0.50    0.10    --  104.00  77.00  90.00   54
 33  \w    132.00 157.00   0.50    0.10    --  104.00  75.00  49.50   50
 34  \w     97.00 134.00   0.50    0.10    --  104.00  77.00  30.00   74
 35  \w     96.00 122.00   0.50    0.10    --  104.00  75.00  49.50   52
 36  \w     92.00 119.00   0.50    0.10    --  104.00  61.00  30.00   54
 37  \w     97.00 127.00   0.50    0.10    --  104.00  61.00 150.00   60
 38  \w    127.00 161.00   0.50    0.10    --  104.00  77.00-150.00   68
 39  \w     96.00 121.00   0.50    0.10    --  104.00  61.00-150.00   50
 40  \w     86.00 117.00   0.50    0.10    --  104.00  77.00-150.00   62
 41  \w     83.00 119.00   0.50    0.10    --  104.00  77.00-120.00   72
 42  \w     93.00 120.00   0.50    0.10    --  104.00  61.00 -90.00   54
 43  \w    139.00 165.00   0.50    0.10    --  104.00  45.00-180.00   52
 44  \w    142.00 171.00   0.50    0.10    --  104.00  45.00-150.00   58
 45  \w    128.00 165.00   0.50    0.10    --  104.00  61.00 -90.00   74
 46  \w    101.00 129.00   0.50    0.10    --  104.00  61.00   0.00   56
 47  \w    132.00 165.00   0.50    0.10    --  104.00  61.00  30.00   66
 48  \w    119.00 161.00   0.50    0.10    --  104.00  45.00 120.00   84
 49  \w     37.00  65.00   0.50    0.05    --   48.06  57.00 120.00   56
 50  \w     27.00  60.00   0.50    0.05    --   48.06  77.00 120.00   66
 51  \w     31.00  57.00   0.50    0.05    --   48.06  77.00  60.00   52
 52  \w     28.00  54.00   0.50    0.05    --   48.06  77.00   0.00   52
 53  \w     28.00  60.00   0.50    0.05    --   48.06  77.00 -30.00   64
 54  \w     38.00  63.00   0.50    0.05    --   48.06  57.00 -60.00   50
 55  \w     27.00  81.00   0.50    0.05    --   48.06  77.00 -90.00  108
 56  \w     41.00  67.00   0.50    0.05    --   48.06  57.00-120.00   52
 57  \w     29.00  58.00   0.50    0.05    --   48.06  77.00-180.00   58
 58  \w     81.00 106.00   0.50    0.05    --   48.06  57.00-120.00   50
 59  \w     38.00  76.00   0.50    0.05    --   48.06  57.00  30.00   76
 60  \w    -69.00 -10.00   0.50    0.05    --  -48.06  77.00 -60.00  118
 61  \w    -41.00   4.00   0.50    0.05    --  -48.06  57.00   0.00   90
 62  \w    -69.00   8.00   0.50    0.05    --  -48.06  77.00  60.00  154
 63  \w    -48.00 -22.00   0.50    0.10    --  -82.50  45.00 -30.00   52
 64  \w    -69.00 -37.00   0.50    0.10    --  -82.50  61.00 -60.00   64
 65  \w    -54.00 -25.00   0.50    0.10    --  -82.50  45.00-120.00   58
 66  \w   -113.00 -74.00   0.50    0.05    --  -48.06 -41.00 -96.38   78
 67  \w    -72.00 -45.00   0.50    0.05    --  -48.06 -41.00 -96.38   54
 68  \w    -87.00 -61.00   0.50    0.10    --  -82.50 -77.00 -30.00   52
 69  \w    -91.00 -65.00   0.50    0.10    --  -82.50 -77.00 -60.00   52
 70  \w    -91.00 -65.00   0.50    0.10    --  -82.50 -77.00-150.00   52
 71  \w    -96.00 -64.00   0.50    0.10    --  -82.50 -77.00  30.00   64
 72  \w    -88.00 -61.00   0.50    0.10    --  -82.50 -77.00  90.00   54
 73  \w   -111.00 -61.00   0.50    0.10    --  -82.50 -77.00 120.00  100
 74  \w    -96.00 -71.00   0.50    0.10    --  -82.50 -77.00 150.00   50
 75  \w    -53.00 -27.00   0.50    0.05    --  -48.06 -77.00 150.00   52
 76  \w    -97.00 -66.00   0.50    0.10    --  -82.50 -77.00  60.00   62
 77  \w    -89.00 -64.00   0.50    0.10    --  -82.50 -72.00 163.58   50
 78  \w    -95.00 -69.00   0.50    0.10    --  -82.50 -64.00  59.49   52
 79  \w    -97.00 -63.00   0.50    0.10    --  -82.50 -77.00   0.00   68
 80  \w    -90.00 -64.00   0.50    0.10    --  -82.50 -73.00 -90.50   52
 81  \w   -126.00-100.00   0.50    0.10    --  -82.50 -73.00 -90.50   52
 82  \w    -99.00 -73.00   0.50    0.10    --  -82.50 -61.00-120.00   52
 83  \w    -95.00 -69.00   0.50    0.10    --  -82.50 -61.00-150.00   52
 84  \w    -94.00 -69.00   0.50    0.10    --  -82.50 -61.00-180.00   50
;
_diffrn_measurement_device       'four-circle diffractometer'
_diffrn_measurement_device_type  
'Rigaku OD, XtaLAB Synergy-S, Dualflex, Eiger2 R CdTe 1M'
_diffrn_measurement_method       '\w scans'
_diffrn_orient_matrix_type       
'CrysAlisPro convention (1999,Acta A55,543-557)'
_diffrn_orient_matrix_UB_11      -0.0062864000
_diffrn_orient_matrix_UB_12      -0.2155282000
_diffrn_orient_matrix_UB_13      -0.0911293000
_diffrn_orient_matrix_UB_21      0.1446853000
_diffrn_orient_matrix_UB_22      0.2148746000
_diffrn_orient_matrix_UB_23      -0.0683112000
_diffrn_orient_matrix_UB_31      0.2776332000
_diffrn_orient_matrix_UB_32      -0.0228230000
_diffrn_orient_matrix_UB_33      0.0418987000
_diffrn_oxdiff_digest_od_ed      
;

;
_diffrn_oxdiff_measurement_exp_name pfba_2.par
_diffrn_radiation_monochromator  mirror
_diffrn_radiation_probe          x-ray
_diffrn_radiation_type           'Cu K\a'
_diffrn_radiation_wavelength     1.54184
_diffrn_source                   'micro-focus sealed X-ray tube'
_diffrn_source_type              'PhotonJet (Cu) X-ray Source'
_reflns_Friedel_coverage         0.000
_reflns_Friedel_fraction_full    .
_reflns_Friedel_fraction_max     .
_reflns_number_gt                1292
_reflns_number_total             1342
_reflns_special_details          
;
 Reflections were merged by SHELXL according to the crystal
 class for the calculation of statistics and refinement.
 
 _reflns_Friedel_fraction is defined as the number of unique
 Friedel pairs measured divided by the number that would be
 possible theoretically, ignoring centric projections and
 systematic absences.
;
_reflns_threshold_expression     'I > 2\s(I)'
_computing_cell_refinement       'CrysAlisPro 1.171.44.117a (Rigaku OD, 2025)'
_computing_data_collection       
'CrysAlisPro system (CCD 44.111a 64-bit (release 13-05-2025))'
_computing_data_reduction        'CrysAlisPro 1.171.44.117a (Rigaku OD, 2025)'
_computing_molecular_graphics    'Olex2 1.5 (Dolomanov et al., 2009)'
_computing_publication_material  'Olex2 1.5 (Dolomanov et al., 2009)'
_computing_structure_refinement  'SHELXL 2019/3 (Sheldrick, 2015)'
_computing_structure_solution    'olex2.solve 1.5 (Bourhis et al., 2015)'
_refine_diff_density_max         0.348
_refine_diff_density_min         -0.224
_refine_diff_density_rms         0.049
_refine_ls_extinction_coef       0.0043(11)
_refine_ls_extinction_expression Fc^*^=kFc[1+0.001xFc^2^\l^3^/sin(2\q)]^-1/4^
_refine_ls_extinction_method     'SHELXL-2019/2 (Sheldrick 2019)'
_refine_ls_goodness_of_fit_ref   1.058
_refine_ls_hydrogen_treatment    refall
_refine_ls_matrix_type           full
_refine_ls_number_parameters     127
_refine_ls_number_reflns         1342
_refine_ls_number_restraints     0
_refine_ls_R_factor_all          0.0288
_refine_ls_R_factor_gt           0.0280
_refine_ls_restrained_S_all      1.058
_refine_ls_shift/su_max          0.000
_refine_ls_shift/su_mean         0.000
_refine_ls_structure_factor_coef Fsqd
_refine_ls_weighting_details     
'w=1/[\s^2^(Fo^2^)+(0.0403P)^2^+0.1316P] where P=(Fo^2^+2Fc^2^)/3'
_refine_ls_weighting_scheme      calc
_refine_ls_wR_factor_gt          0.0752
_refine_ls_wR_factor_ref         0.0759
_refine_special_details          ?
_olex2_refinement_description    
;
;
_atom_sites_solution_hydrogens   difmap
_atom_sites_solution_primary     iterative
_atom_sites_solution_secondary   ?
loop_
_atom_site_label
_atom_site_type_symbol
_atom_site_fract_x
_atom_site_fract_y
_atom_site_fract_z
_atom_site_U_iso_or_equiv
_atom_site_adp_type
_atom_site_occupancy
_atom_site_site_symmetry_order
_atom_site_calc_flag
_atom_site_refinement_flags_posn
_atom_site_refinement_flags_adp
_atom_site_refinement_flags_occupancy
_atom_site_disorder_assembly
_atom_site_disorder_group
C1 C 0.6029(2) 0.3449(2) 0.09777(9) 0.0161(3) Uani 1 1 d . . . . .
F1 F 0.93375(14) 0.74623(14) 0.16466(6) 0.0219(2) Uani 1 1 d . . . . .
N1 N 0.8027(2) 0.2523(2) 0.06360(8) 0.0184(2) Uani 1 1 d . . . . .
H1A H 0.964(4) 0.316(3) 0.0872(13) 0.026(4) Uiso 1 1 d . . . . .
H1B H 0.761(3) 0.109(4) 0.0210(14) 0.029(4) Uiso 1 1 d . . . . .
O1 O 0.36060(17) 0.25484(17) 0.06997(7) 0.0198(2) Uani 1 1 d . . . . .
C2 C 0.6873(2) 0.5864(2) 0.18276(9) 0.0164(3) Uani 1 1 d . . . . .
F2 F 0.50415(15) 0.72739(14) 0.17930(6) 0.0213(2) Uani 1 1 d . . . . .
C3 C 0.7031(2) 0.4990(2) 0.29420(9) 0.0190(3) Uani 1 1 d . . . . .
F3 F 0.90018(17) 0.37398(16) 0.29772(6) 0.0272(2) Uani 1 1 d . . . . .
C4 C 0.7657(3) 0.7195(3) 0.38714(10) 0.0239(3) Uani 1 1 d . . . . .
F4 F 0.46481(16) 0.32580(15) 0.30901(6) 0.0270(2) Uani 1 1 d . . . . .
F5 F 0.78280(18) 0.61204(17) 0.47620(6) 0.0322(2) Uani 1 1 d . . . . .
F6 F 0.57199(19) 0.84118(18) 0.39352(6) 0.0360(2) Uani 1 1 d . . . . .
F7 F 0.99976(19) 0.89595(17) 0.37689(7) 0.0374(2) Uani 1 1 d . . . . .

loop_
_atom_site_aniso_label
_atom_site_aniso_U_11
_atom_site_aniso_U_22
_atom_site_aniso_U_33
_atom_site_aniso_U_23
_atom_site_aniso_U_13
_atom_site_aniso_U_12
C1 0.0156(6) 0.0170(5) 0.0159(5) 0.0037(4) 0.0003(4) 0.0044(4)
F1 0.0179(4) 0.0196(4) 0.0248(4) 0.0018(3) 0.0026(3) -0.0005(3)
N1 0.0134(5) 0.0192(5) 0.0215(5) -0.0017(4) -0.0007(4) 0.0043(4)
O1 0.0138(4) 0.0225(4) 0.0224(4) -0.0007(3) -0.0003(3) 0.0052(3)
C2 0.0127(5) 0.0177(5) 0.0195(6) 0.0028(4) 0.0007(4) 0.0049(4)
F2 0.0225(4) 0.0215(4) 0.0232(4) 0.0013(3) -0.0007(3) 0.0122(3)
C3 0.0180(6) 0.0190(6) 0.0204(6) 0.0026(5) 0.0003(5) 0.0058(5)
F3 0.0321(5) 0.0314(4) 0.0243(4) 0.0029(3) -0.0027(3) 0.0198(3)
C4 0.0273(7) 0.0244(6) 0.0201(6) 0.0011(5) -0.0003(5) 0.0077(5)
F4 0.0268(4) 0.0264(4) 0.0234(4) 0.0061(3) 0.0030(3) -0.0016(3)
F5 0.0435(5) 0.0359(5) 0.0180(4) 0.0022(3) -0.0032(3) 0.0129(4)
F6 0.0483(6) 0.0407(5) 0.0266(4) -0.0041(4) 0.0010(4) 0.0279(4)
F7 0.0388(5) 0.0326(5) 0.0296(4) -0.0059(3) -0.0011(4) -0.0061(4)

_geom_special_details            
;
 All esds (except the esd in the dihedral angle between two l.s. planes)
 are estimated using the full covariance matrix.  The cell esds are taken
 into account individually in the estimation of esds in distances, angles
 and torsion angles; correlations between esds in cell parameters are only
 used when they are defined by crystal symmetry.  An approximate (isotropic)
 treatment of cell esds is used for estimating esds involving l.s. planes.
;
loop_
_geom_bond_atom_site_label_1
_geom_bond_atom_site_label_2
_geom_bond_distance
_geom_bond_site_symmetry_2
_geom_bond_publ_flag
C1 N1 1.3162(16) . ?
C1 O1 1.2293(15) . ?
C1 C2 1.5480(16) . ?
F1 C2 1.3563(13) . ?
N1 H1A 0.839(18) . ?
N1 H1B 0.860(19) . ?
C2 F2 1.3454(13) . ?
C2 C3 1.5439(17) . ?
C3 F3 1.3463(14) . ?
C3 C4 1.5414(17) . ?
C3 F4 1.3441(14) . ?
C4 F5 1.3291(15) . ?
C4 F6 1.3181(16) . ?
C4 F7 1.3235(16) . ?

loop_
_geom_angle_atom_site_label_1
_geom_angle_atom_site_label_2
_geom_angle_atom_site_label_3
_geom_angle
_geom_angle_site_symmetry_1
_geom_angle_site_symmetry_3
_geom_angle_publ_flag
N1 C1 C2 115.41(10) . . ?
O1 C1 N1 126.19(11) . . ?
O1 C1 C2 118.39(10) . . ?
C1 N1 H1A 122.6(11) . . ?
C1 N1 H1B 117.8(11) . . ?
H1A N1 H1B 119.2(16) . . ?
F1 C2 C1 110.52(9) . . ?
F1 C2 C3 108.38(10) . . ?
F2 C2 C1 109.36(9) . . ?
F2 C2 F1 108.22(9) . . ?
F2 C2 C3 108.89(9) . . ?
C3 C2 C1 111.41(10) . . ?
F3 C3 C2 107.72(9) . . ?
F3 C3 C4 107.34(10) . . ?
C4 C3 C2 116.77(11) . . ?
F4 C3 C2 108.22(10) . . ?
F4 C3 F3 108.58(10) . . ?
F4 C3 C4 107.98(10) . . ?
F5 C4 C3 108.93(11) . . ?
F6 C4 C3 111.23(11) . . ?
F6 C4 F5 108.35(11) . . ?
F6 C4 F7 108.97(11) . . ?
F7 C4 C3 110.62(10) . . ?
F7 C4 F5 108.68(11) . . ?

loop_
_geom_hbond_atom_site_label_D
_geom_hbond_atom_site_label_H
_geom_hbond_atom_site_label_A
_geom_hbond_distance_DH
_geom_hbond_distance_HA
_geom_hbond_distance_DA
_geom_hbond_angle_DHA
_geom_hbond_site_symmetry_A
_geom_hbond_publ_flag
N1 H1A O1 0.839(18) 2.152(18) 2.8495(14) 140.4(15) 1_655 yes
N1 H1B O1 0.860(19) 2.075(19) 2.9313(14) 174.3(16) 2_655 yes

loop_
_geom_torsion_atom_site_label_1
_geom_torsion_atom_site_label_2
_geom_torsion_atom_site_label_3
_geom_torsion_atom_site_label_4
_geom_torsion
_geom_torsion_site_symmetry_1
_geom_torsion_site_symmetry_2
_geom_torsion_site_symmetry_3
_geom_torsion_site_symmetry_4
_geom_torsion_publ_flag
C1 C2 C3 F3 63.36(12) . . . . ?
C1 C2 C3 C4 -175.86(9) . . . . ?
C1 C2 C3 F4 -53.85(13) . . . . ?
F1 C2 C3 F3 -58.43(12) . . . . ?
F1 C2 C3 C4 62.34(14) . . . . ?
F1 C2 C3 F4 -175.65(8) . . . . ?
N1 C1 C2 F1 35.33(14) . . . . ?
N1 C1 C2 F2 154.36(10) . . . . ?
N1 C1 C2 C3 -85.23(12) . . . . ?
O1 C1 C2 F1 -146.00(10) . . . . ?
O1 C1 C2 F2 -26.96(14) . . . . ?
O1 C1 C2 C3 93.45(13) . . . . ?
C2 C3 C4 F5 -177.52(10) . . . . ?
C2 C3 C4 F6 63.13(15) . . . . ?
C2 C3 C4 F7 -58.12(15) . . . . ?
F2 C2 C3 F3 -175.95(9) . . . . ?
F2 C2 C3 C4 -55.17(14) . . . . ?
F2 C2 C3 F4 66.83(12) . . . . ?
F3 C3 C4 F5 -56.54(13) . . . . ?
F3 C3 C4 F6 -175.90(10) . . . . ?
F3 C3 C4 F7 62.85(13) . . . . ?
F4 C3 C4 F5 60.35(13) . . . . ?
F4 C3 C4 F6 -59.01(13) . . . . ?
F4 C3 C4 F7 179.75(10) . . . . ?

_shelx_res_file                  
;
TITL
    pfba_2_1_new.res
    created by SHELXL-2019/3 at 00:01:01 on 28-Aug-2025
CELL 1.54184 5.117129 5.271369 12.776803 95.4673 91.8904 105.5841
ZERR 2 0.000183 0.00014 0.000335 0.0022 0.0025 0.0027
LATT 1
SFAC C H F N O
UNIT 8 4 14 2 2
EQIV $1 1+X,+Y,+Z
EQIV $2 1-X,-Y,-Z

L.S. 14
PLAN  10
SIZE 0.05 0.12 0.68
TEMP -173
CONF
HTAB N1 O1_$1
HTAB N1 O1_$2
MORE -1
BOND $H
fmap 2 53
acta
REM <olex2.extras>
REM <HklSrc "%.\\pfba_2_1_new.hkl">
REM </olex2.extras>

WGHT    0.040300    0.131600
EXTI    0.004278
FVAR       9.41658
C1    1    0.602878    0.344919    0.097768    11.00000    0.01562    0.01703 =
         0.01588    0.00367    0.00033    0.00444
F1    3    0.933750    0.746230    0.164657    11.00000    0.01786    0.01960 =
         0.02484    0.00175    0.00262   -0.00052
N1    4    0.802734    0.252261    0.063599    11.00000    0.01337    0.01919 =
         0.02154   -0.00172   -0.00069    0.00426
H1A   2    0.964477    0.316459    0.087188    11.00000    0.02627
H1B   2    0.761287    0.109022    0.021027    11.00000    0.02888
O1    5    0.360602    0.254839    0.069967    11.00000    0.01385    0.02249 =
         0.02245   -0.00070   -0.00031    0.00518
C2    1    0.687264    0.586405    0.182760    11.00000    0.01269    0.01766 =
         0.01954    0.00276    0.00066    0.00487
F2    3    0.504147    0.727395    0.179298    11.00000    0.02254    0.02145 =
         0.02322    0.00129   -0.00069    0.01219
C3    1    0.703148    0.499012    0.294201    11.00000    0.01804    0.01905 =
         0.02038    0.00263    0.00034    0.00581
F3    3    0.900179    0.373981    0.297722    11.00000    0.03213    0.03142 =
         0.02435    0.00293   -0.00271    0.01979
C4    1    0.765706    0.719531    0.387143    11.00000    0.02730    0.02438 =
         0.02005    0.00112   -0.00025    0.00766
F4    3    0.464811    0.325805    0.309010    11.00000    0.02676    0.02642 =
         0.02342    0.00613    0.00296   -0.00156
F5    3    0.782800    0.612036    0.476202    11.00000    0.04352    0.03591 =
         0.01803    0.00223   -0.00315    0.01294
F6    3    0.571988    0.841178    0.393524    11.00000    0.04832    0.04069 =
         0.02665   -0.00415    0.00104    0.02787
F7    3    0.999762    0.895953    0.376886    11.00000    0.03879    0.03259 =
         0.02963   -0.00587   -0.00114   -0.00611
HKLF 4


REM
REM wR2 = 0.0759, GooF = S = 1.058, Restrained GooF = 1.058 for all data
REM R1 = 0.0280 for 1292 Fo > 4sig(Fo) and 0.0288 for all 1342 data
REM 127 parameters refined using 0 restraints

END

WGHT      0.0403      0.1315

REM Highest difference peak  0.348,  deepest hole -0.224,  1-sigma level  0.049
Q1    1   0.6933  0.5436  0.2379  11.00000  0.05    0.35
Q2    1   0.6477  0.4727  0.1368  11.00000  0.05    0.30
Q3    1   0.7279  0.6023  0.3389  11.00000  0.05    0.28
Q4    1   0.8323  0.8860  0.3779  11.00000  0.05    0.20
Q5    1   1.0349  0.7759  0.4000  11.00000  0.05    0.19
Q6    1   1.1502  0.4205  0.2958  11.00000  0.05    0.17
Q7    1   0.9546  0.6368  0.4629  11.00000  0.05    0.17
Q8    1   0.4332  0.7397  0.3895  11.00000  0.05    0.17
Q9    1   0.6932  0.3068  0.0775  11.00000  0.05    0.16
Q10   1   0.2149  0.2612  0.3005  11.00000  0.05    0.15
;
_shelx_res_checksum              31514
_olex2_submission_special_instructions 'No special instructions were received'
_oxdiff_exptl_absorpt_empirical_details 
;
Empirical correction (ABSPACK) includes:
- Absorption correction using spherical harmonics
- Frame scaling
;
_oxdiff_exptl_absorpt_empirical_full_max 1.198
_oxdiff_exptl_absorpt_empirical_full_min 0.775
####################################################################### 
# 
# This file contains crystal structure data downloaded from the 
# Cambridge Structural Database (CSD) hosted by the Cambridge 
# Crystallographic Data Centre (CCDC).
# 
# Full information about CCDC data access policies and citation 
# guidelines are available at http://www.ccdc.cam.ac.uk/access/V1 
# 
# Audit and citation data items may have been added by the CCDC. 
# Please retain this information to preserve the provenance of 
# this file and to allow appropriate attribution of the data. 
# 
#######################################################################

data_f3cc(oh)nh2_as_iii_2
_database_code_depnum_ccdc_archive 'CCDC 2493132'
loop_
_audit_author_name
_audit_author_address
'Erik Uran'
;Jozef Stefan Institute
Slovenia
;
_audit_update_record             
;
2025-10-03 deposited with the CCDC.	2025-11-03 downloaded from the CCDC.
;
_audit_creation_date             2025-08-27
_audit_creation_method           
;
Olex2 1.5
(compiled 2025.07.13 svn.rb7424aed for OlexSys, GUI svn.r7314)
;
_shelx_SHELXL_version_number     2019/3
loop_
_audit_author_email
erik.uran@ijs.si
_chemical_name_common            ?
_chemical_name_systematic        ?
_chemical_formula_moiety         'As F6, C2 H3 F3 N O'
_chemical_formula_sum            'C2 H3 As F9 N O'
_chemical_formula_weight         302.97
_chemical_melting_point          ?
_chemical_oxdiff_formula         'C2 F9 N O As H3 '
_chemical_oxdiff_usercomment     '100 K, EU, LT mounting'
loop_
_atom_type_symbol
_atom_type_description
_atom_type_scat_dispersion_real
_atom_type_scat_dispersion_imag
_atom_type_scat_source
C C 0.0015 0.0009 'International Tables Vol C Tables 4.2.6.8 and 6.1.1.4'
H H 0.0000 0.0000 'International Tables Vol C Tables 4.2.6.8 and 6.1.1.4'
As As 0.2758 1.3314 'International Tables Vol C Tables 4.2.6.8 and 6.1.1.4'
F F 0.0096 0.0061 'International Tables Vol C Tables 4.2.6.8 and 6.1.1.4'
N N 0.0030 0.0019 'International Tables Vol C Tables 4.2.6.8 and 6.1.1.4'
O O 0.0056 0.0036 'International Tables Vol C Tables 4.2.6.8 and 6.1.1.4'

_shelx_space_group_comment       
;
The symmetry employed for this shelxl refinement is uniquely defined
by the following loop, which should always be used as a source of
symmetry information in preference to the above space-group names.
They are only intended as comments.
;
_space_group_crystal_system      monoclinic
_space_group_IT_number           14
_space_group_name_H-M_alt        'P 1 21/c 1'
_space_group_name_Hall           '-P 2ybc'
loop_
_space_group_symop_operation_xyz
'x, y, z'
'-x, y+1/2, -z+1/2'
'-x, -y, -z'
'x, -y-1/2, z-1/2'

_cell_length_a                   9.81910(18)
_cell_length_b                   7.90095(13)
_cell_length_c                   20.5015(4)
_cell_angle_alpha                90
_cell_angle_beta                 98.6498(18)
_cell_angle_gamma                90
_cell_volume                     1572.42(5)
_cell_formula_units_Z            8
_cell_measurement_reflns_used    30480
_cell_measurement_temperature    100.00(11)
_cell_measurement_theta_max      29.7620
_cell_measurement_theta_min      2.1040
_shelx_estimated_absorpt_T_max   0.872
_shelx_estimated_absorpt_T_min   0.782
_exptl_absorpt_coefficient_mu    2.354
_exptl_absorpt_correction_T_max  1.000
_exptl_absorpt_correction_T_min  0.845
_exptl_absorpt_correction_type   gaussian
_exptl_absorpt_process_details   
;
CrysAlisPro 1.171.43.144a (Rigaku Oxford Diffraction, 2024)
Numerical absorption correction based on gaussian integration over
a multifaceted crystal model
Empirical absorption correction using spherical harmonics,
implemented in SCALE3 ABSPACK scaling algorithm.
;
_exptl_absorpt_special_details   ?
_exptl_crystal_colour            'clear colourless'
_exptl_crystal_colour_lustre     .
_exptl_crystal_colour_modifier   .
_exptl_crystal_colour_primary    colourless
_exptl_crystal_density_diffrn    2.560
_exptl_crystal_density_meas      ?
_exptl_crystal_density_method    ?
_exptl_crystal_description       irregular
_exptl_crystal_F_000             1152
loop_
_exptl_crystal_face_index_h
_exptl_crystal_face_index_k
_exptl_crystal_face_index_l
_exptl_crystal_face_perp_dist
-8 -1 -30 0.0297
13 5 -25 0.0467
5 -9 25 0.0335
17 3 0 0.0467
11 5 23 0.0271
9 2 -33 0.0496
-8 -4 -28 0.0324
-16 -6 6 0.0400
-7 -1 35 0.0542
-15 4 -9 0.0336
0 -11 21 0.0250
13 -6 14 0.0501
-9 9 -18 0.0319
-15 7 6 0.0327
-7 13 1 0.0362
7 -10 -22 0.0515
-3 -7 -30 0.0412
13 1 -28 0.0534

_exptl_crystal_size_max          0.11
_exptl_crystal_size_mid          0.08
_exptl_crystal_size_min          0.06
loop_
_exptl_oxdiff_crystal_face_indexfrac_h
_exptl_oxdiff_crystal_face_indexfrac_k
_exptl_oxdiff_crystal_face_indexfrac_l
_exptl_oxdiff_crystal_face_x
_exptl_oxdiff_crystal_face_y
_exptl_oxdiff_crystal_face_z
-7.5752 -0.5892 -30.2724 0.4071 -0.8495 -0.3357
12.6781 5.4101 -24.8401 0.2179 -0.4607 0.8604
5.0291 -8.5316 25.3677 -0.8615 0.5064 -0.0369
17.0440 2.6811 -0.0709 -0.2658 0.1536 0.9517
10.6034 4.7228 22.8803 -0.1686 0.7635 0.6234
9.2180 2.1211 -33.2414 0.1735 -0.7726 0.6107
-8.1619 -4.0164 -27.8143 0.1912 -0.8635 -0.4667
-16.0836 -5.6460 5.9281 0.0109 -0.0596 -0.9982
-7.4948 -1.4303 34.9079 -0.1885 0.8413 -0.5067
-15.4806 3.7525 -9.2619 0.6986 -0.2483 -0.6711
0.0611 -11.4098 21.3333 -0.8789 0.3094 -0.3630
12.9538 -6.4521 13.9402 -0.8392 0.2974 0.4552
-8.7351 9.1059 -18.2874 0.9315 -0.3293 -0.1544
-14.9166 7.4342 5.8493 0.7845 0.2318 -0.5751
-6.6561 13.0661 1.3788 0.9584 0.2849 0.0166
7.1793 -10.3038 -22.1129 -0.6298 -0.7649 0.1352
-2.9947 -6.9823 -29.9218 -0.1039 -0.9545 -0.2781
12.9637 0.9974 -27.9302 -0.0343 -0.6368 0.7599

_exptl_transmission_factor_max   ?
_exptl_transmission_factor_min   ?
_diffrn_reflns_av_R_equivalents  0.0499
_diffrn_reflns_av_unetI/netI     0.0288
_diffrn_reflns_Laue_measured_fraction_full 0.999
_diffrn_reflns_Laue_measured_fraction_max 0.898
_diffrn_reflns_limit_h_max       17
_diffrn_reflns_limit_h_min       -16
_diffrn_reflns_limit_k_max       14
_diffrn_reflns_limit_k_min       -13
_diffrn_reflns_limit_l_max       36
_diffrn_reflns_limit_l_min       -35
_diffrn_reflns_number            80745
_diffrn_reflns_point_group_measured_fraction_full 0.999
_diffrn_reflns_point_group_measured_fraction_max 0.898
_diffrn_reflns_theta_full        19.665
_diffrn_reflns_theta_max         30.045
_diffrn_reflns_theta_min         2.113
_diffrn_ambient_environment      N~2~
_diffrn_ambient_temperature      100.00(11)
_diffrn_detector                 'Hybrid Pixel Array Detector'
_diffrn_detector_area_resol_mean 13.3333
_diffrn_detector_type            'Eiger2 R CdTe 1M'
_diffrn_measured_fraction_theta_full 0.999
_diffrn_measured_fraction_theta_max 0.898
_diffrn_measurement_details      
;
List of Runs (angles in degrees, time in seconds):

  # Type    Start    End  Width  t~exp~   \w     \q     \k     \f   Frames
#--------------------------------------------------------------------------
  1  \w     34.00  64.00   0.50   35.00    --   -0.51  41.00-131.19   60
  2  \w    -17.00  28.00   0.50   35.00    --   -0.51  64.00 140.64   90
  3  \w    -17.00  40.00   0.50   35.00    --   -0.51  64.00   7.74  114
  4  \w    -14.00  58.00   0.50   35.00    --   -0.51  58.00 -30.46  144
  5  \w     -7.00  27.00   0.50   35.00    --   -0.51  42.00 -52.17   68
  6  \w    -25.00  21.00   0.50   35.00    --   -0.51 -77.00 -60.00   92
  7  \w    -51.00  21.00   0.50   35.00    --   -0.51 -77.00-120.00  144
  8  \w    -22.00  56.00   0.50   35.00    --   -0.51  77.00  30.00  156
  9  \w    -49.00  21.00   0.50   35.00    --   -0.51 -77.00  60.00  140
 10  \w     -7.00  22.00   0.50   35.00    --   -0.51  42.00-110.61   58
 11  \w     36.00  66.00   0.50   35.00    --   -0.51  42.00-110.61   60
 12  \w    -60.00   6.00   0.50   35.00    --   -0.51 -41.00 126.62  132
 13  \w    -33.00  21.00   0.50   35.00    --   -0.51 -77.00-180.00  108
 14  \w     -7.00  27.00   0.50   35.00    --   -0.51  41.00-131.19   68
;
_diffrn_measurement_device       'four-circle diffractometer'
_diffrn_measurement_device_type  
'Rigaku OD, XtaLAB Synergy-S, Dualflex, Eiger2 R CdTe 1M'
_diffrn_measurement_method       '\w scans'
_diffrn_orient_matrix_type       
'CrysAlisPro convention (1999,Acta A55,543-557)'
_diffrn_orient_matrix_UB_11      -0.0252806000
_diffrn_orient_matrix_UB_12      0.0613494000
_diffrn_orient_matrix_UB_13      -0.0083151000
_diffrn_orient_matrix_UB_21      0.0056705000
_diffrn_orient_matrix_UB_22      0.0219292000
_diffrn_orient_matrix_UB_23      0.0262151000
_diffrn_orient_matrix_UB_31      0.0514658000
_diffrn_orient_matrix_UB_32      0.0277364000
_diffrn_orient_matrix_UB_33      -0.0023293000
_diffrn_radiation_monochromator  mirror
_diffrn_radiation_probe          x-ray
_diffrn_radiation_type           'Ag K\a'
_diffrn_radiation_wavelength     0.56087
_diffrn_source                   'micro-focus sealed X-ray tube'
_diffrn_source_type              'PhotonJet (Ag) X-ray Source'
_reflns_Friedel_coverage         0.000
_reflns_Friedel_fraction_full    .
_reflns_Friedel_fraction_max     .
_reflns_number_gt                6219
_reflns_number_total             8411
_reflns_special_details          
;
 Reflections were merged by SHELXL according to the crystal
 class for the calculation of statistics and refinement.
 
 _reflns_Friedel_fraction is defined as the number of unique
 Friedel pairs measured divided by the number that would be
 possible theoretically, ignoring centric projections and
 systematic absences.
;
_reflns_threshold_expression     'I > 2\s(I)'
_computing_cell_refinement       'CrysAlisPro 1.171.43.144a (Rigaku OD, 2024)'
_computing_data_collection       
'CrysAlisPro system (CCD 43.119a 64-bit (release 08-04-2024))'
_computing_data_reduction        'CrysAlisPro 1.171.43.144a (Rigaku OD, 2024)'
_computing_molecular_graphics    'Olex2 1.5 (Dolomanov et al., 2009)'
_computing_publication_material  'Olex2 1.5 (Dolomanov et al., 2009)'
_computing_structure_refinement  'SHELXL 2019/3 (Sheldrick, 2015)'
_computing_structure_solution    'olex2.solve 1.5 (Bourhis et al., 2015)'
_refine_diff_density_max         0.880
_refine_diff_density_min         -0.725
_refine_diff_density_rms         0.120
_refine_ls_extinction_coef       .
_refine_ls_extinction_method     none
_refine_ls_goodness_of_fit_ref   1.033
_refine_ls_hydrogen_treatment    refall
_refine_ls_matrix_type           full
_refine_ls_number_parameters     277
_refine_ls_number_reflns         8411
_refine_ls_number_restraints     0
_refine_ls_R_factor_all          0.0533
_refine_ls_R_factor_gt           0.0327
_refine_ls_restrained_S_all      1.033
_refine_ls_shift/su_max          0.002
_refine_ls_shift/su_mean         0.000
_refine_ls_structure_factor_coef Fsqd
_refine_ls_weighting_details     
'w=1/[\s^2^(Fo^2^)+(0.0424P)^2^+0.5963P] where P=(Fo^2^+2Fc^2^)/3'
_refine_ls_weighting_scheme      calc
_refine_ls_wR_factor_gt          0.0804
_refine_ls_wR_factor_ref         0.0865
_refine_special_details          ?
_olex2_refinement_description    
;
;
_atom_sites_solution_hydrogens   difmap
_atom_sites_solution_primary     iterative
_atom_sites_solution_secondary   ?
loop_
_atom_site_label
_atom_site_type_symbol
_atom_site_fract_x
_atom_site_fract_y
_atom_site_fract_z
_atom_site_U_iso_or_equiv
_atom_site_adp_type
_atom_site_occupancy
_atom_site_site_symmetry_order
_atom_site_calc_flag
_atom_site_refinement_flags_posn
_atom_site_refinement_flags_adp
_atom_site_refinement_flags_occupancy
_atom_site_disorder_assembly
_atom_site_disorder_group
As1 As 0.81604(2) 0.23881(2) 0.29628(2) 0.01759(4) Uani 1 1 d . . . . .
C1 C 0.81659(17) 0.26756(19) 0.50256(8) 0.0207(3) Uani 1 1 d . . . . .
F1 F 0.87769(15) 0.36408(15) 0.61132(6) 0.0378(3) Uani 1 1 d . . . . .
N1 N 0.69724(15) 0.26355(17) 0.46758(7) 0.0213(2) Uani 1 1 d . . . . .
H1A H 0.632(3) 0.242(3) 0.4876(15) 0.036(8) Uiso 1 1 d . . . . .
H1B H 0.692(3) 0.281(3) 0.4261(14) 0.028(6) Uiso 1 1 d . . . . .
O1 O 0.93170(13) 0.3026(2) 0.48334(7) 0.0282(3) Uani 1 1 d . . . . .
H1 H 0.931(3) 0.317(4) 0.4413(15) 0.049(8) Uiso 1 1 d . . . . .
As2 As 0.31655(2) 0.25486(2) 0.53261(2) 0.01699(4) Uani 1 1 d . . . . .
C2 C 0.83181(19) 0.2283(2) 0.57704(8) 0.0245(3) Uani 1 1 d . . . . .
F3 F 0.92275(13) 0.10591(15) 0.59249(6) 0.0338(3) Uani 1 1 d . . . . .
N2 N 0.18704(15) 0.25224(18) 0.21658(7) 0.0219(2) Uani 1 1 d . . . . .
H2A H 0.173(3) 0.263(3) 0.1717(14) 0.029(7) Uiso 1 1 d . . . . .
H2B H 0.130(3) 0.224(3) 0.2377(13) 0.024(6) Uiso 1 1 d . . . . .
O2 O 0.41894(13) 0.30199(18) 0.22200(6) 0.0252(2) Uani 1 1 d . . . . .
H2 H 0.394(3) 0.320(4) 0.1816(15) 0.049(8) Uiso 1 1 d . . . . .
C3 C 0.31058(16) 0.26572(19) 0.24687(8) 0.0193(2) Uani 1 1 d . . . . .
F2 F 0.71218(13) 0.1811(2) 0.59289(6) 0.0391(3) Uani 1 1 d . . . . .
C4 C 0.33969(17) 0.2341(2) 0.32165(8) 0.0213(3) Uani 1 1 d . . . . .
F4 F 0.39936(12) 0.36896(14) 0.35182(5) 0.0277(2) Uani 1 1 d . . . . .
F6 F 0.42439(12) 0.10342(16) 0.33355(6) 0.0323(2) Uani 1 1 d . . . . .
F5 F 0.22391(11) 0.20075(16) 0.34482(5) 0.0278(2) Uani 1 1 d . . . . .
F12 F 0.93160(11) 0.34771(14) 0.35510(6) 0.0273(2) Uani 1 1 d . . . . .
F10 F 0.68426(11) 0.34142(14) 0.32724(6) 0.0282(2) Uani 1 1 d . . . . .
F11 F 0.81092(11) 0.08186(13) 0.35425(5) 0.0267(2) Uani 1 1 d . . . . .
F9 F 0.95260(11) 0.13791(14) 0.26920(6) 0.0277(2) Uani 1 1 d . . . . .
F8 F 0.82595(14) 0.39867(14) 0.24140(6) 0.0336(3) Uani 1 1 d . . . . .
F7 F 0.70267(11) 0.12966(13) 0.24063(5) 0.0262(2) Uani 1 1 d . . . . .
F15 F 0.43756(12) 0.40686(14) 0.55732(6) 0.0335(3) Uani 1 1 d . . . . .
F17 F 0.21263(12) 0.33841(15) 0.58576(5) 0.0294(2) Uani 1 1 d . . . . .
F18 F 0.39467(11) 0.12686(13) 0.59767(5) 0.02418(19) Uani 1 1 d . . . . .
F16 F 0.42480(11) 0.16785(15) 0.48282(5) 0.0286(2) Uani 1 1 d . . . . .
F14 F 0.23887(11) 0.38169(13) 0.47066(5) 0.0258(2) Uani 1 1 d . . . . .
F13 F 0.19982(11) 0.09781(13) 0.51063(6) 0.0285(2) Uani 1 1 d . . . . .

loop_
_atom_site_aniso_label
_atom_site_aniso_U_11
_atom_site_aniso_U_22
_atom_site_aniso_U_33
_atom_site_aniso_U_23
_atom_site_aniso_U_13
_atom_site_aniso_U_12
As1 0.01872(7) 0.01630(7) 0.01855(7) -0.00035(5) 0.00541(5) -0.00163(5)
C1 0.0220(6) 0.0204(6) 0.0193(6) -0.0018(5) 0.0021(5) 0.0012(5)
F1 0.0623(8) 0.0268(5) 0.0215(5) -0.0035(4) -0.0026(5) -0.0018(5)
N1 0.0213(6) 0.0238(6) 0.0187(6) -0.0003(5) 0.0027(4) 0.0019(5)
O1 0.0219(5) 0.0385(7) 0.0241(6) 0.0006(5) 0.0035(5) -0.0025(5)
As2 0.01959(7) 0.01603(7) 0.01580(7) 0.00020(5) 0.00415(5) 0.00118(5)
C2 0.0283(7) 0.0256(7) 0.0189(6) 0.0015(5) 0.0009(6) 0.0018(6)
F3 0.0404(6) 0.0293(5) 0.0293(6) 0.0052(4) -0.0027(5) 0.0085(5)
N2 0.0218(6) 0.0252(6) 0.0190(6) 0.0024(4) 0.0040(5) -0.0033(5)
O2 0.0215(5) 0.0352(6) 0.0199(5) 0.0015(5) 0.0063(4) -0.0021(5)
C3 0.0214(6) 0.0193(6) 0.0177(6) 0.0006(5) 0.0050(5) 0.0013(5)
F2 0.0320(6) 0.0621(9) 0.0240(5) 0.0087(5) 0.0073(5) -0.0026(6)
C4 0.0231(7) 0.0236(6) 0.0174(6) 0.0016(5) 0.0040(5) 0.0017(5)
F4 0.0312(5) 0.0313(5) 0.0201(4) -0.0026(4) 0.0017(4) -0.0061(4)
F6 0.0361(6) 0.0328(6) 0.0274(5) 0.0073(4) 0.0026(5) 0.0121(5)
F5 0.0263(5) 0.0395(6) 0.0186(4) 0.0007(4) 0.0073(4) -0.0054(4)
F12 0.0255(5) 0.0311(5) 0.0254(5) -0.0064(4) 0.0040(4) -0.0076(4)
F10 0.0242(5) 0.0314(5) 0.0294(5) -0.0065(4) 0.0055(4) 0.0070(4)
F11 0.0348(5) 0.0232(4) 0.0240(5) 0.0054(4) 0.0102(4) -0.0014(4)
F9 0.0226(4) 0.0328(5) 0.0300(5) -0.0050(4) 0.0116(4) 0.0013(4)
F8 0.0543(7) 0.0215(4) 0.0259(5) 0.0063(4) 0.0086(5) -0.0048(5)
F7 0.0248(5) 0.0269(5) 0.0261(5) -0.0060(4) 0.0014(4) -0.0038(4)
F15 0.0325(6) 0.0246(5) 0.0401(7) 0.0014(4) -0.0048(5) -0.0082(4)
F17 0.0355(5) 0.0337(5) 0.0210(5) -0.0011(4) 0.0108(4) 0.0131(4)
F18 0.0287(5) 0.0249(4) 0.0192(4) 0.0048(3) 0.0044(4) 0.0062(4)
F16 0.0300(5) 0.0356(6) 0.0227(5) 0.0012(4) 0.0117(4) 0.0099(4)
F14 0.0332(5) 0.0239(4) 0.0197(4) 0.0043(3) 0.0022(4) 0.0066(4)
F13 0.0264(5) 0.0211(4) 0.0367(6) -0.0013(4) 0.0006(4) -0.0039(4)

_geom_special_details            
;
 All esds (except the esd in the dihedral angle between two l.s. planes)
 are estimated using the full covariance matrix.  The cell esds are taken
 into account individually in the estimation of esds in distances, angles
 and torsion angles; correlations between esds in cell parameters are only
 used when they are defined by crystal symmetry.  An approximate (isotropic)
 treatment of cell esds is used for estimating esds involving l.s. planes.
;
loop_
_geom_bond_atom_site_label_1
_geom_bond_atom_site_label_2
_geom_bond_distance
_geom_bond_site_symmetry_2
_geom_bond_publ_flag
As1 F12 1.7524(10) . ?
As1 F10 1.7267(10) . ?
As1 F11 1.7237(10) . ?
As1 F9 1.7221(10) . ?
As1 F8 1.7040(11) . ?
As1 F7 1.7036(10) . ?
C1 N1 1.279(2) . ?
C1 O1 1.282(2) . ?
C1 C2 1.543(2) . ?
F1 C2 1.324(2) . ?
N1 H1A 0.83(3) . ?
N1 H1B 0.86(3) . ?
O1 H1 0.87(3) . ?
As2 F15 1.7116(11) . ?
As2 F17 1.7317(10) . ?
As2 F18 1.7557(10) . ?
As2 F16 1.7235(10) . ?
As2 F14 1.7052(10) . ?
As2 F13 1.7033(10) . ?
C2 F3 1.322(2) . ?
C2 F2 1.319(2) . ?
N2 H2A 0.91(3) . ?
N2 H2B 0.79(3) . ?
N2 C3 1.281(2) . ?
O2 H2 0.84(3) . ?
O2 C3 1.2795(19) . ?
C3 C4 1.537(2) . ?
C4 F4 1.3236(19) . ?
C4 F6 1.3253(19) . ?
C4 F5 1.3229(19) . ?

loop_
_geom_angle_atom_site_label_1
_geom_angle_atom_site_label_2
_geom_angle_atom_site_label_3
_geom_angle
_geom_angle_site_symmetry_1
_geom_angle_site_symmetry_3
_geom_angle_publ_flag
F10 As1 F12 87.71(5) . . ?
F11 As1 F12 87.80(5) . . ?
F11 As1 F10 89.03(5) . . ?
F9 As1 F12 89.66(5) . . ?
F9 As1 F10 177.11(5) . . ?
F9 As1 F11 89.66(5) . . ?
F8 As1 F12 89.72(6) . . ?
F8 As1 F10 90.86(6) . . ?
F8 As1 F11 177.52(6) . . ?
F8 As1 F9 90.33(6) . . ?
F7 As1 F12 178.55(5) . . ?
F7 As1 F10 91.92(5) . . ?
F7 As1 F11 90.79(5) . . ?
F7 As1 F9 90.68(5) . . ?
F7 As1 F8 91.69(6) . . ?
N1 C1 O1 127.51(16) . . ?
N1 C1 C2 119.61(16) . . ?
O1 C1 C2 112.88(15) . . ?
C1 N1 H1A 116(2) . . ?
C1 N1 H1B 117.7(18) . . ?
H1A N1 H1B 126(3) . . ?
C1 O1 H1 116.9(19) . . ?
F15 As2 F17 89.70(6) . . ?
F15 As2 F18 88.55(5) . . ?
F15 As2 F16 89.58(6) . . ?
F17 As2 F18 88.45(5) . . ?
F16 As2 F17 177.36(5) . . ?
F16 As2 F18 88.99(5) . . ?
F14 As2 F15 91.20(6) . . ?
F14 As2 F17 90.27(5) . . ?
F14 As2 F18 178.70(5) . . ?
F14 As2 F16 92.29(5) . . ?
F13 As2 F15 177.46(6) . . ?
F13 As2 F17 90.43(6) . . ?
F13 As2 F18 88.92(5) . . ?
F13 As2 F16 90.18(6) . . ?
F13 As2 F14 91.33(5) . . ?
F1 C2 C1 109.68(14) . . ?
F3 C2 C1 110.22(15) . . ?
F3 C2 F1 107.58(15) . . ?
F2 C2 C1 110.08(14) . . ?
F2 C2 F1 110.05(16) . . ?
F2 C2 F3 109.20(15) . . ?
H2A N2 H2B 124(3) . . ?
C3 N2 H2A 118.2(17) . . ?
C3 N2 H2B 117.2(19) . . ?
C3 O2 H2 107(2) . . ?
N2 C3 C4 119.37(15) . . ?
O2 C3 N2 127.50(15) . . ?
O2 C3 C4 113.13(14) . . ?
F4 C4 C3 109.77(13) . . ?
F4 C4 F6 108.64(14) . . ?
F6 C4 C3 109.13(13) . . ?
F5 C4 C3 110.46(14) . . ?
F5 C4 F4 109.66(13) . . ?
F5 C4 F6 109.15(14) . . ?

loop_
_geom_hbond_atom_site_label_D
_geom_hbond_atom_site_label_H
_geom_hbond_atom_site_label_A
_geom_hbond_distance_DH
_geom_hbond_distance_HA
_geom_hbond_distance_DA
_geom_hbond_angle_DHA
_geom_hbond_site_symmetry_A
_geom_hbond_publ_flag
N1 H1A F16 0.83(3) 2.10(3) 2.8420(18) 148(3) . yes
N1 H1B F10 0.86(3) 2.07(3) 2.9262(19) 176(2) . yes
N1 H1B F11 0.86(3) 2.55(3) 3.0797(18) 121(2) . yes
O1 H1 F12 0.87(3) 1.79(3) 2.6530(18) 179(3) . yes
N2 H2A F17 0.91(3) 2.03(3) 2.8236(18) 145(2) 4_565 yes
N2 H2B F9 0.79(3) 2.06(3) 2.8330(17) 165(3) 1_455 yes
O2 H2 F18 0.84(3) 1.77(3) 2.5860(16) 163(3) 4_565 yes

loop_
_geom_torsion_atom_site_label_1
_geom_torsion_atom_site_label_2
_geom_torsion_atom_site_label_3
_geom_torsion_atom_site_label_4
_geom_torsion
_geom_torsion_site_symmetry_1
_geom_torsion_site_symmetry_2
_geom_torsion_site_symmetry_3
_geom_torsion_site_symmetry_4
_geom_torsion_publ_flag
N1 C1 C2 F1 -116.18(17) . . . . ?
N1 C1 C2 F3 125.56(16) . . . . ?
N1 C1 C2 F2 5.0(2) . . . . ?
O1 C1 C2 F1 63.4(2) . . . . ?
O1 C1 C2 F3 -54.8(2) . . . . ?
O1 C1 C2 F2 -175.34(15) . . . . ?
N2 C3 C4 F4 -123.09(16) . . . . ?
N2 C3 C4 F6 117.95(16) . . . . ?
N2 C3 C4 F5 -2.0(2) . . . . ?
O2 C3 C4 F4 57.66(18) . . . . ?
O2 C3 C4 F6 -61.30(18) . . . . ?
O2 C3 C4 F5 178.70(13) . . . . ?

_shelx_res_file                  
;
TITL
    f3cc(oh)nh2_as_iii_2.res
    created by SHELXL-2019/3 at 10:08:49 on 27-Aug-2025
CELL 0.56087 9.819097 7.900951 20.501536 90 98.6498 90
ZERR 8 0.000184 0.000127 0.000356 0 0.0018 0
LATT 1
SYMM -X,0.5+Y,0.5-Z
SFAC C H As F N O
UNIT 16 24 8 72 8 8
EQIV $1 +X,0.5-Y,-0.5+Z
EQIV $2 -1+X,+Y,+Z

L.S. 14
PLAN  10
SIZE 0.06 0.08 0.11
TEMP -173
CONF
HTAB N1 F16
HTAB N1 F10
HTAB N1 F11
HTAB N2 F17_$1
HTAB N2 F9_$2
HTAB O1 F12
HTAB O2 F18_$1
MORE -1
BOND $H
fmap 2 53
acta
REM <olex2.extras>
REM <HklSrc "%.\\F3CC(OH)NH2_As_III_2.hkl">
REM </olex2.extras>

WGHT    0.042400    0.596300
FVAR       0.24846
AS1   3    0.816036    0.238811    0.296275    11.00000    0.01872    0.01630 =
         0.01855   -0.00035    0.00541   -0.00163
C1    1    0.816589    0.267556    0.502557    11.00000    0.02204    0.02043 =
         0.01929   -0.00179    0.00212    0.00115
F1    4    0.877685    0.364083    0.611316    11.00000    0.06229    0.02677 =
         0.02147   -0.00348   -0.00257   -0.00182
N1    5    0.697239    0.263546    0.467575    11.00000    0.02132    0.02384 =
         0.01866   -0.00030    0.00266    0.00187
H1A   2    0.631732    0.241865    0.487614    11.00000    0.03588
H1B   2    0.692247    0.280714    0.426107    11.00000    0.02840
O1    6    0.931698    0.302554    0.483337    11.00000    0.02193    0.03853 =
         0.02406    0.00059    0.00353   -0.00246
H1    2    0.930508    0.316508    0.441316    11.00000    0.04869
AS2   3    0.316552    0.254859    0.532606    11.00000    0.01959    0.01603 =
         0.01580    0.00020    0.00415    0.00118
C2    1    0.831813    0.228275    0.577042    11.00000    0.02835    0.02559 =
         0.01887    0.00145    0.00094    0.00176
F3    4    0.922751    0.105907    0.592491    11.00000    0.04042    0.02927 =
         0.02929    0.00520   -0.00275    0.00852
N2    5    0.187040    0.252241    0.216580    11.00000    0.02179    0.02517 =
         0.01905    0.00236    0.00401   -0.00329
H2A   2    0.172625    0.262884    0.171718    11.00000    0.02859
H2B   2    0.129740    0.223715    0.237702    11.00000    0.02416
O2    6    0.418938    0.301988    0.222001    11.00000    0.02152    0.03517 =
         0.01985    0.00146    0.00630   -0.00205
H2    2    0.394081    0.319902    0.181591    11.00000    0.04932
C3    1    0.310582    0.265724    0.246870    11.00000    0.02137    0.01930 =
         0.01773    0.00062    0.00504    0.00135
F2    4    0.712182    0.181094    0.592894    11.00000    0.03200    0.06212 =
         0.02402    0.00871    0.00733   -0.00260
C4    1    0.339695    0.234114    0.321646    11.00000    0.02310    0.02362 =
         0.01737    0.00163    0.00399    0.00168
F4    4    0.399356    0.368957    0.351825    11.00000    0.03119    0.03127 =
         0.02011   -0.00262    0.00170   -0.00606
F6    4    0.424393    0.103423    0.333552    11.00000    0.03608    0.03285 =
         0.02737    0.00735    0.00262    0.01207
F5    4    0.223913    0.200752    0.344816    11.00000    0.02633    0.03955 =
         0.01865    0.00071    0.00734   -0.00542
F12   4    0.931605    0.347709    0.355102    11.00000    0.02553    0.03114 =
         0.02537   -0.00639    0.00403   -0.00760
F10   4    0.684257    0.341419    0.327235    11.00000    0.02417    0.03136 =
         0.02942   -0.00655    0.00549    0.00700
F11   4    0.810922    0.081858    0.354253    11.00000    0.03482    0.02317 =
         0.02399    0.00542    0.01020   -0.00136
F9    4    0.952599    0.137908    0.269202    11.00000    0.02261    0.03279 =
         0.03002   -0.00499    0.01163    0.00135
F8    4    0.825953    0.398672    0.241397    11.00000    0.05427    0.02150 =
         0.02593    0.00632    0.00860   -0.00477
F7    4    0.702667    0.129663    0.240632    11.00000    0.02483    0.02688 =
         0.02614   -0.00602    0.00137   -0.00382
F15   4    0.437556    0.406859    0.557322    11.00000    0.03252    0.02461 =
         0.04012    0.00138   -0.00479   -0.00819
F17   4    0.212631    0.338411    0.585755    11.00000    0.03546    0.03373 =
         0.02102   -0.00105    0.01079    0.01307
F18   4    0.394667    0.126864    0.597668    11.00000    0.02869    0.02494 =
         0.01915    0.00475    0.00442    0.00621
F16   4    0.424799    0.167851    0.482819    11.00000    0.02996    0.03563 =
         0.02274    0.00123    0.01172    0.00986
F14   4    0.238869    0.381692    0.470658    11.00000    0.03322    0.02392 =
         0.01974    0.00432    0.00220    0.00657
F13   4    0.199821    0.097806    0.510626    11.00000    0.02639    0.02114 =
         0.03672   -0.00129    0.00062   -0.00385
HKLF 4


REM
REM wR2 = 0.0865, GooF = S = 1.033, Restrained GooF = 1.033 for all data
REM R1 = 0.0327 for 6219 Fo > 4sig(Fo) and 0.0533 for all 8411 data
REM 277 parameters refined using 0 restraints

END

WGHT      0.0424      0.5963

REM Highest difference peak  0.880,  deepest hole -0.725,  1-sigma level  0.120
Q1    1   0.2523  0.1641  0.5193  11.00000  0.05    0.88
Q2    1   0.2421  0.2588  0.5178  11.00000  0.05    0.87
Q3    1   0.3802  0.2551  0.5429  11.00000  0.05    0.87
Q4    1   0.7406  0.1695  0.2801  11.00000  0.05    0.79
Q5    1   0.7357  0.2156  0.2778  11.00000  0.05    0.78
Q6    1   0.2488  0.3342  0.5197  11.00000  0.05    0.65
Q7    1   0.3635  0.3660  0.5407  11.00000  0.05    0.59
Q8    1   0.8778  0.2508  0.2599  11.00000  0.05    0.57
Q9    1   0.3428  0.1485  0.5389  11.00000  0.05    0.57
Q10   1   0.7002  0.2601  0.3402  11.00000  0.05    0.56
;
_shelx_res_checksum              10967
_olex2_exptl_crystal_mounting_method 'MiTeGen loop'
_olex2_submission_special_instructions 'No special instructions were received'
_oxdiff_exptl_absorpt_empirical_details 
;
Empirical correction (ABSPACK) includes:
- Absorption correction using spherical harmonics
- Frame scaling
;
_oxdiff_exptl_absorpt_empirical_full_max 1.133
_oxdiff_exptl_absorpt_empirical_full_min 0.887
####################################################################### 
# 
# This file contains crystal structure data downloaded from the 
# Cambridge Structural Database (CSD) hosted by the Cambridge 
# Crystallographic Data Centre (CCDC).
# 
# Full information about CCDC data access policies and citation 
# guidelines are available at http://www.ccdc.cam.ac.uk/access/V1 
# 
# Audit and citation data items may have been added by the CCDC. 
# Please retain this information to preserve the provenance of 
# this file and to allow appropriate attribution of the data. 
# 
#######################################################################

data_(o)nh2_oh3_as_1_1
_database_code_depnum_ccdc_archive 'CCDC 2493137'
loop_
_audit_author_name
_audit_author_address
'Erik Uran'
;Jozef Stefan Institute
Slovenia
;
_audit_update_record             
;
2025-10-03 deposited with the CCDC.	2025-11-03 downloaded from the CCDC.
;
_audit_creation_date             2025-10-02
_audit_creation_method           
;
Olex2 1.5
(compiled 2025.07.13 svn.rb7424aed for OlexSys, GUI svn.r7314)
;
_shelx_SHELXL_version_number     2019/3
loop_
_audit_author_email
erik.uran@ijs.si
_chemical_name_common            ?
_chemical_name_systematic        ?
_chemical_formula_moiety         'As F6, 2(C2 H2 F3 N O), H3 O'
_chemical_formula_sum            'C4 H7 As F12 N2 O3'
_chemical_formula_weight         434.04
_chemical_melting_point          ?
_chemical_oxdiff_formula         'C4 H7 As F12 N2 O3'
_chemical_oxdiff_usercomment     'EU, 100 K, LT mounting'
loop_
_atom_type_symbol
_atom_type_description
_atom_type_scat_dispersion_real
_atom_type_scat_dispersion_imag
_atom_type_scat_source
C C 0.0181 0.0091 'International Tables Vol C Tables 4.2.6.8 and 6.1.1.4'
H H 0.0000 0.0000 'International Tables Vol C Tables 4.2.6.8 and 6.1.1.4'
As As -0.9300 1.0051 'International Tables Vol C Tables 4.2.6.8 and 6.1.1.4'
F F 0.0727 0.0534 'International Tables Vol C Tables 4.2.6.8 and 6.1.1.4'
N N 0.0311 0.0180 'International Tables Vol C Tables 4.2.6.8 and 6.1.1.4'
O O 0.0492 0.0322 'International Tables Vol C Tables 4.2.6.8 and 6.1.1.4'

_shelx_space_group_comment       
;
The symmetry employed for this shelxl refinement is uniquely defined
by the following loop, which should always be used as a source of
symmetry information in preference to the above space-group names.
They are only intended as comments.
;
_space_group_crystal_system      orthorhombic
_space_group_IT_number           62
_space_group_name_H-M_alt        'P n m a'
_space_group_name_Hall           '-P 2ac 2n'
loop_
_space_group_symop_operation_xyz
'x, y, z'
'-x+1/2, -y, z+1/2'
'x+1/2, -y+1/2, -z+1/2'
'-x, y+1/2, -z'
'-x, -y, -z'
'x-1/2, y, -z-1/2'
'-x-1/2, y-1/2, z-1/2'
'x, -y-1/2, z'

_cell_length_a                   11.5349(2)
_cell_length_b                   14.0649(3)
_cell_length_c                   7.78994(14)
_cell_angle_alpha                90
_cell_angle_beta                 90
_cell_angle_gamma                90
_cell_volume                     1263.82(4)
_cell_formula_units_Z            4
_cell_measurement_reflns_used    17089
_cell_measurement_temperature    100.00(10)
_cell_measurement_theta_max      76.1150
_cell_measurement_theta_min      3.7540
_shelx_estimated_absorpt_T_max   0.501
_shelx_estimated_absorpt_T_min   0.316
_exptl_absorpt_coefficient_mu    5.345
_exptl_absorpt_correction_T_max  1.000
_exptl_absorpt_correction_T_min  0.312
_exptl_absorpt_correction_type   gaussian
_exptl_absorpt_process_details   
;
CrysAlisPro 1.171.43.144a (Rigaku Oxford Diffraction, 2024)
Numerical absorption correction based on gaussian integration over
a multifaceted crystal model
Empirical absorption correction using spherical harmonics,
implemented in SCALE3 ABSPACK scaling algorithm.
;
_exptl_absorpt_special_details   ?
_exptl_crystal_colour            colourless
_exptl_crystal_colour_lustre     .
_exptl_crystal_colour_modifier   .
_exptl_crystal_colour_primary    colourless
_exptl_crystal_density_diffrn    2.281
_exptl_crystal_density_meas      ?
_exptl_crystal_density_method    ?
_exptl_crystal_description       block
_exptl_crystal_F_000             840
loop_
_exptl_crystal_face_index_h
_exptl_crystal_face_index_k
_exptl_crystal_face_index_l
_exptl_crystal_face_perp_dist
5 4 -3 0.1287
4 0 4 0.0632
-4 2 -4 0.0789
-2 -6 -4 0.0877
-4 6 -3 0.0841
3 3 4 0.0784
4 -5 3 0.0693
1 -5 4 0.0752
-1 6 4 0.0775
-2 8 -2 0.1050
1 3 -5 0.0926
0 -7 3 0.0907
-2 7 3 0.0760
-5 -2 3 0.1414
-3 -8 2 0.1064
5 5 -2 0.1352
7 0 -2 0.1397
4 -7 -1 0.0876
-3 -8 1 0.1110
-7 0 2 0.1420
-4 -7 -1 0.1015
-7 0 -1 0.1165
-4 8 0 0.0787
6 6 1 0.1251
7 0 1 0.1290
-5 -5 -3 0.0885
-7 1 -2 0.0844
-4 8 0 0.0711
5 1 4 0.0754
5 -5 3 0.0684
1 1 5 0.0618
2 -4 4 0.0657
0 -5 -4 0.0864

_exptl_crystal_size_max          0.28
_exptl_crystal_size_mid          0.17
_exptl_crystal_size_min          0.15
loop_
_exptl_oxdiff_crystal_face_indexfrac_h
_exptl_oxdiff_crystal_face_indexfrac_k
_exptl_oxdiff_crystal_face_indexfrac_l
_exptl_oxdiff_crystal_face_x
_exptl_oxdiff_crystal_face_y
_exptl_oxdiff_crystal_face_z
4.5607 4.3201 -3.2177 0.9538 -0.1754 -0.2439
3.8768 -0.0717 4.3252 -0.0619 0.9981 -0.0056
-4.1323 2.0702 -4.0567 0.0599 -0.9735 -0.2208
-1.9950 -5.5590 -3.7795 0.0489 -0.7673 0.6395
-3.8555 6.2957 -2.5732 0.0426 -0.7105 -0.7024
3.2098 2.6351 4.3292 -0.0595 0.9485 -0.3112
4.0609 -5.2568 3.0919 -0.0491 0.8106 0.5835
1.1466 -4.9460 4.1780 -0.4690 0.7655 0.4404
-0.9026 6.2207 3.6524 -0.3250 0.5263 -0.7857
-1.5611 7.8521 -2.3535 0.3050 -0.4999 -0.8106
1.1818 2.7651 -4.7520 0.7197 -0.6821 -0.1293
-0.1260 -6.7779 3.3857 -0.5677 0.5396 0.6217
-2.0212 7.0965 2.8758 -0.3353 0.3151 -0.8879
-5.4182 -1.8625 3.3336 -0.9906 0.1294 -0.0436
-2.5867 -7.9418 1.7805 -0.6858 0.0912 0.7220
5.4784 5.1734 -1.9153 0.9325 0.1063 -0.3452
6.5884 -0.0923 -2.4013 0.9600 0.1108 0.2573
3.8000 -7.3880 -1.4988 0.3661 0.0440 0.9295
-3.3521 -7.9198 1.0981 -0.6921 -0.0779 0.7176
-6.5868 0.1757 2.4020 -0.9576 -0.1105 -0.2661
-4.4615 -7.0627 -1.0935 -0.5475 -0.5185 0.6569
-7.4159 0.3504 -0.6644 -0.7063 -0.6721 -0.2225
-3.9045 7.7616 0.3729 -0.2442 -0.2349 -0.9408
5.7295 5.5526 1.0688 0.6438 0.6106 -0.4612
7.4160 -0.0775 0.6904 0.7109 0.6764 0.1928
-4.9896 -4.9477 -2.5902 -0.3826 -0.8016 0.4594
-6.5838 0.7002 -2.3749 -0.4216 -0.8868 -0.1894
-3.6669 7.9490 -0.2323 -0.1477 -0.3152 -0.9374
4.8790 0.9378 3.7997 0.1295 0.9891 -0.0706
4.9365 -4.9726 2.6189 0.1033 0.8004 0.5905
1.0332 1.0378 4.9752 -0.4049 0.8876 -0.2194
1.8822 -4.2808 4.2805 -0.3838 0.8383 0.3873
-0.2107 -4.5552 -4.3811 0.3316 -0.7291 0.5987

_exptl_transmission_factor_max   ?
_exptl_transmission_factor_min   ?
_diffrn_reflns_av_R_equivalents  0.0948
_diffrn_reflns_av_unetI/netI     0.0240
_diffrn_reflns_Laue_measured_fraction_full 1.000
_diffrn_reflns_Laue_measured_fraction_max 0.997
_diffrn_reflns_limit_h_max       14
_diffrn_reflns_limit_h_min       -14
_diffrn_reflns_limit_k_max       15
_diffrn_reflns_limit_k_min       -17
_diffrn_reflns_limit_l_max       9
_diffrn_reflns_limit_l_min       -9
_diffrn_reflns_number            35878
_diffrn_reflns_point_group_measured_fraction_full 1.000
_diffrn_reflns_point_group_measured_fraction_max 0.997
_diffrn_reflns_theta_full        67.684
_diffrn_reflns_theta_max         76.209
_diffrn_reflns_theta_min         6.294
_diffrn_ambient_environment      N~2~
_diffrn_ambient_temperature      100.00(10)
_diffrn_detector                 'Hybrid Pixel Array Detector'
_diffrn_detector_area_resol_mean 13.3333
_diffrn_detector_type            'Eiger2 R CdTe 1M'
_diffrn_measured_fraction_theta_full 1.000
_diffrn_measured_fraction_theta_max 0.997
_diffrn_measurement_details      
;
List of Runs (angles in degrees, time in seconds):

  # Type    Start    End  Width  t~exp~   \w     \q     \k     \f   Frames
#--------------------------------------------------------------------------
  1  \w    -54.00 -17.00   0.50    0.40    --  -82.50  45.00-180.00   74
  2  \w    -57.00 -18.00   0.50    0.40    --  -82.50  52.00-102.46   78
  3  \w    -47.00 -19.00   0.50    0.40    --  -82.50  45.00   0.00   56
  4  \w    -49.00 -23.00   0.50    0.40    --  -82.50  45.00  30.00   52
  5  \w    -54.00 -24.00   0.50    0.40    --  -82.50  45.00 113.54   60
  6  \w    -54.00 -24.00   0.50    0.40    --  -48.19  57.00 120.00   60
  7  \w    -20.00  15.00   0.50    0.40    --  -48.19  57.00 120.00   70
  8  \w    -57.00   2.00   0.50    0.40    --  -48.19  77.00  30.00  118
  9  \w    -65.00   7.00   0.50    0.40    --  -48.19  77.00 -60.00  144
 10  \w    -40.00   7.00   0.50    0.40    --  -48.19  57.00-150.00   94
 11  \w    -94.00 -42.00   0.50    0.40    --  -48.19 -41.00   9.50  104
 12  \w    -52.00 -27.00   0.50    0.40    --  -48.19 -77.00 120.00   50
 13  \w    -76.00 -27.00   0.50    0.40    --  -48.19 -77.00 150.00   98
 14  \w    -73.00 -28.00   0.50    0.40    --  -48.19 -77.00  90.00   90
 15  \w    -53.00 -27.00   0.50    0.40    --  -48.19 -77.00   0.00   52
 16  \w    -53.00 -27.00   0.50    0.40    --  -48.19 -77.00 -30.00   52
 17  \w    -53.00 -27.00   0.50    0.40    --  -48.19 -77.00 -60.00   52
 18  \w    -54.00 -27.00   0.50    0.40    --  -48.19 -77.00 -90.00   54
 19  \w   -105.00 -38.00   0.50    0.40    --  -48.19 -53.00 -63.24  134
 20  \w    -75.00 -42.00   0.50    0.40    --  -48.19 -42.00  74.18   66
 21  \w    -88.00 -43.00   0.50    0.40    --  -48.19 -42.00 -12.77   90
 22  \w    -66.00 -28.00   0.50    0.40    --  -48.19 -77.00-120.00   76
 23  \w    -53.00 -27.00   0.50    0.40    --  -48.19 -77.00-180.00   52
 24  \w    -66.00 -28.00   0.50    0.40    --  -48.19 -77.00-150.00   76
 25  \w    -93.00 -66.00   0.50    0.40    --  -82.50 -64.00-153.94   54
 26  \w    -87.00 -61.00   0.50    0.40    --  -82.50 -77.00 -90.00   52
 27  \w    -87.00 -61.00   0.50    0.40    --  -82.50 -77.00 -60.00   52
 28  \w    -87.00 -61.00   0.50    0.40    --  -82.50 -77.00 -71.21   52
 29  \w    -91.00 -61.00   0.50    0.40    --  -82.50 -77.00 -30.00   60
 30  \w    -87.00 -61.00   0.50    0.40    --  -82.50 -77.00   0.00   52
 31  \w    -87.00 -61.00   0.50    0.40    --  -82.50 -77.00  30.00   52
 32  \w    -87.00 -61.00   0.50    0.40    --  -82.50 -77.00  90.00   52
 33  \w    -89.00 -62.00   0.50    0.40    --  -82.50 -77.00 171.55   54
 34  \w    -87.00 -61.00   0.50    0.40    --  -82.50 -77.00 150.00   52
 35  \w    -89.00 -62.00   0.50    0.40    --  -82.50 -77.00 120.00   54
 36  \w    -87.00 -62.00   0.50    0.40    --  -82.50 -75.00 132.06   50
 37  \w    -88.00 -61.00   0.50    0.40    --  -82.50 -76.00  77.06   54
 38  \w    -88.00 -62.00   0.50    0.40    --  -82.50 -75.00  45.79   52
 39  \w    -90.00 -64.00   0.50    0.40    --  -82.50 -73.00  61.89   52
 40  \w    -89.00 -63.00   0.50    0.40    --  -82.50 -73.00 -24.81   52
 41  \w    -96.00 -63.00   0.50    0.40    --  -82.50 -72.00 -46.52   66
 42  \w    -88.00 -62.00   0.50    0.40    --  -82.50 -75.00-159.18   52
 43  \w    -87.00 -61.00   0.50    0.40    --  -82.50 -77.00-120.00   52
 44  \w    -89.00 -63.00   0.50    0.40    --  -82.50 -73.00-108.38   52
 45  \w   -139.00-102.00   0.50    0.40    --  -82.50 -72.00 -46.52   74
 46  \w    -90.00 -64.00   0.50    0.40    --  -82.50 -69.00  -0.17   52
 47  \w    -90.00 -63.00   0.50    0.40    --  -82.50 -71.00 101.55   54
 48  \w    -90.00 -64.00   0.50    0.40    --  -82.50 -69.00 176.80   52
 49  \w     28.00  54.00   0.50    0.40    --   48.19  77.00  30.00   52
 50  \w     38.00  63.00   0.50    0.40    --   48.19  57.00  60.00   50
 51  \w     27.00  53.00   0.50    0.40    --   48.19  77.00  90.00   52
 52  \w     41.00  69.00   0.50    0.40    --   48.19  57.00 150.00   56
 53  \w     84.00 124.00   0.50    0.40    --  104.00  77.00 120.00   80
 54  \w    125.00 161.00   0.50    0.40    --  104.00  77.00  90.00   72
 55  \w    131.00 160.00   0.50    0.40    --  104.00  77.00 120.00   58
 56  \w     84.00 117.00   0.50    0.40    --  104.00  77.00  90.00   66
 57  \w     83.00 113.00   0.50    0.40    --  104.00  77.00   0.00   60
 58  \w     83.00 109.00   0.50    0.40    --  104.00  77.00 -30.00   52
 59  \w     88.00 114.00   0.50    0.40    --  104.00  77.00 -90.00   52
 60  \w    125.00 159.00   0.50    0.40    --  104.00  77.00   0.00   68
 61  \w    118.00 161.00   0.50    0.40    --  104.00  77.00 -30.00   86
 62  \w    123.00 160.00   0.50    0.40    --  104.00  77.00  30.00   74
 63  \w     84.00 113.00   0.50    0.40    --  104.00  77.00  30.00   58
 64  \w    126.00 161.00   0.50    0.40    --  104.00  77.00 -60.00   70
 65  \w    135.00 161.00   0.50    0.40    --  104.00  77.00 -90.00   52
 66  \w     83.00 114.00   0.50    0.40    --  104.00  77.00 -60.00   62
 67  \w    135.00 161.00   0.50    0.40    --  104.00  77.00-150.00   52
 68  \w    132.00 161.00   0.50    0.40    --  104.00  77.00-120.00   58
 69  \w    129.00 160.00   0.50    0.40    --  104.00  77.00-180.00   62
 70  \w     84.00 121.00   0.50    0.40    --  104.00  77.00-180.00   74
 71  \w     85.00 115.00   0.50    0.40    --  104.00  77.00-150.00   60
 72  \w     84.00 110.00   0.50    0.40    --  104.00  77.00-120.00   52
 73  \w    129.00 159.00   0.50    0.40    --  104.00  77.00  60.00   60
 74  \w     84.00 110.00   0.50    0.40    --  104.00  77.00 150.00   52
 75  \w    131.00 161.00   0.50    0.40    --  104.00  77.00 150.00   60
 76  \w     91.00 160.00   0.50    0.40    --  104.00  61.00 120.00  138
 77  \w     85.00 121.00   0.50    0.40    --  104.00  77.00  60.00   72
 78  \w     92.00 122.00   0.50    0.40    --  104.00  61.00  60.00   60
 79  \w     94.00 121.00   0.50    0.40    --  104.00  61.00 -90.00   54
 80  \w     91.00 116.00   0.50    0.40    --  104.00  61.00-180.00   50
 81  \w     93.00 143.00   0.50    0.40    --  104.00  61.00-120.00  100
 82  \w    134.00 159.00   0.50    0.40    --  104.00  61.00-150.00   50
 83  \w    128.00 156.00   0.50    0.40    --  104.00  61.00 -90.00   56
 84  \w     91.00 132.00   0.50    0.40    --  104.00  61.00-150.00   82
 85  \w     90.00 156.00   0.50    0.40    --  104.00  61.00 -30.00  132
 86  \w    123.00 163.00   0.50    0.40    --  104.00  61.00   0.00   80
 87  \w    135.00 165.00   0.50    0.40    --  104.00  61.00  90.00   60
 88  \w     91.00 117.00   0.50    0.40    --  104.00  61.00  90.00   52
 89  \w     92.00 119.00   0.50    0.40    --  104.00  61.00   0.00   54
 90  \w    117.00 169.00   0.50    0.40    --  104.00  52.00  76.20  104
 91  \w    132.00 158.00   0.50    0.40    --  104.00  61.00  30.00   52
 92  \w     95.00 126.00   0.50    0.40    --  104.00  61.00  30.00   62
 93  \w    138.00 170.00   0.50    0.40    --  104.00  45.00 -60.00   64
 94  \w    140.00 171.00   0.50    0.40    --  104.00  45.00 -90.00   62
 95  \w    101.00 131.00   0.50    0.40    --  104.00  45.00 -60.00   60
 96  \w    103.00 134.00   0.50    0.40    --  104.00  45.00 -90.00   62
 97  \w    128.00 155.00   0.50    0.40    --  104.00  61.00-180.00   54
 98  \w    146.00 171.00   0.50    0.40    --  104.00  45.00-180.00   50
 99  \w    108.00 136.00   0.50    0.40    --  104.00  45.00-180.00   56
100  \w    137.00 168.00   0.50    0.40    --  104.00  45.00-120.00   62
101  \w    100.00 133.00   0.50    0.40    --  104.00  45.00  60.00   66
102  \w    137.00 169.00   0.50    0.40    --  104.00  45.00  60.00   64
103  \w    129.00 171.00   0.50    0.40    --  104.00  45.00 150.00   84
104  \w     81.00 110.00   0.50    0.40    --  104.00 -80.00 168.70   58
105  \w     53.00  79.00   0.50    0.40    --  104.00 -80.00  83.35   52
106  \w     48.00  75.00   0.50    0.40    --  104.00 -80.00 168.70   54
107  \w     90.00 123.00   0.50    0.40    --  104.00 -80.00  83.35   66
108  \w     86.00 113.00   0.50    0.40    --  104.00 -80.00 -49.84   54
109  \w     48.00  83.00   0.50    0.40    --  104.00 -80.00 -49.84   70
110  \w     50.00 104.00   0.50    0.40    --  104.00 -80.00-104.51  108
111  \w     47.00 103.00   0.50    0.40    --  104.00 -79.00-119.91  112
112  \w     51.00 101.00   0.50    0.40    --  104.00 -80.00 -93.87  100
113  \w     76.00 119.00   0.50    0.40    --  104.00 -80.00  21.32   86
114  \w     48.00  73.00   0.50    0.40    --  104.00 -80.00  21.32   50
115  \w     54.00  79.00   0.50    0.40    --  104.00 -77.00  30.00   50
116  \w     48.00  97.00   0.50    0.40    --  104.00 -77.00  60.00   98
117  \w     48.00  73.00   0.50    0.40    --  104.00 -77.00 120.00   50
118  \w     47.00  72.00   0.50    0.40    --  104.00 -78.00 150.05   50
119  \w     47.00 104.00   0.50    0.40    --  104.00 -79.00 130.22  114
120  \w     50.00  90.00   0.50    0.40    --  104.00 -77.00  90.00   80
121  \w     49.00  88.00   0.50    0.40    --  104.00 -77.00   0.00   78
122  \w     48.00  90.00   0.50    0.40    --  104.00 -77.00 -30.00   84
123  \w     48.00  73.00   0.50    0.40    --  104.00 -77.00 -60.00   50
124  \w     52.00  90.00   0.50    0.40    --  104.00 -77.00-150.00   76
125  \w     51.00  88.00   0.50    0.40    --  104.00 -77.00-180.00   74
;
_diffrn_measurement_device       'four-circle diffractometer'
_diffrn_measurement_device_type  
'Rigaku OD, XtaLAB Synergy-S, Dualflex, Eiger2 R CdTe 1M'
_diffrn_measurement_method       '\w scans'
_diffrn_orient_matrix_type       
'CrysAlisPro convention (1999,Acta A55,543-557)'
_diffrn_orient_matrix_UB_11      0.1063050620
_diffrn_orient_matrix_UB_12      0.0272625261
_diffrn_orient_matrix_UB_13      -0.1091518609
_diffrn_orient_matrix_UB_21      0.0760701728
_diffrn_orient_matrix_UB_22      0.0001865011
_diffrn_orient_matrix_UB_23      0.1625742241
_diffrn_orient_matrix_UB_31      0.0274701543
_diffrn_orient_matrix_UB_32      -0.1060690649
_diffrn_orient_matrix_UB_33      -0.0276859252
_diffrn_radiation_monochromator  mirror
_diffrn_radiation_probe          x-ray
_diffrn_radiation_type           'Cu K\a'
_diffrn_radiation_wavelength     1.54184
_diffrn_source                   'micro-focus sealed X-ray tube'
_diffrn_source_type              'PhotonJet (Cu) X-ray Source'
_reflns_Friedel_coverage         0.000
_reflns_Friedel_fraction_full    .
_reflns_Friedel_fraction_max     .
_reflns_number_gt                1202
_reflns_number_total             1378
_reflns_special_details          
;
 Reflections were merged by SHELXL according to the crystal
 class for the calculation of statistics and refinement.
 
 _reflns_Friedel_fraction is defined as the number of unique
 Friedel pairs measured divided by the number that would be
 possible theoretically, ignoring centric projections and
 systematic absences.
;
_reflns_threshold_expression     'I > 2\s(I)'
_computing_cell_refinement       'CrysAlisPro 1.171.43.144a (Rigaku OD, 2024)'
_computing_data_collection       
'CrysAlisPro system (CCD 43.115a 64-bit (release 15-03-2024))'
_computing_data_reduction        'CrysAlisPro 1.171.43.144a (Rigaku OD, 2024)'
_computing_molecular_graphics    'Olex2 1.5 (Dolomanov et al., 2009)'
_computing_publication_material  'Olex2 1.5 (Dolomanov et al., 2009)'
_computing_structure_refinement  'SHELXL 2019/3 (Sheldrick, 2015)'
_computing_structure_solution    'olex2.solve 1.5 (Bourhis et al., 2015)'
_refine_diff_density_max         0.421
_refine_diff_density_min         -0.527
_refine_diff_density_rms         0.089
_refine_ls_extinction_coef       .
_refine_ls_extinction_method     none
_refine_ls_goodness_of_fit_ref   1.087
_refine_ls_hydrogen_treatment    refall
_refine_ls_matrix_type           full
_refine_ls_number_parameters     124
_refine_ls_number_reflns         1378
_refine_ls_number_restraints     0
_refine_ls_R_factor_all          0.0437
_refine_ls_R_factor_gt           0.0366
_refine_ls_restrained_S_all      1.087
_refine_ls_shift/su_max          0.000
_refine_ls_shift/su_mean         0.000
_refine_ls_structure_factor_coef Fsqd
_refine_ls_weighting_details     
'w=1/[\s^2^(Fo^2^)+(0.0263P)^2^+4.0350P] where P=(Fo^2^+2Fc^2^)/3'
_refine_ls_weighting_scheme      calc
_refine_ls_wR_factor_gt          0.0810
_refine_ls_wR_factor_ref         0.0853
_refine_special_details          ?
_olex2_refinement_description    
;
;
_atom_sites_solution_hydrogens   difmap
_atom_sites_solution_primary     iterative
_atom_sites_solution_secondary   ?
loop_
_atom_site_label
_atom_site_type_symbol
_atom_site_fract_x
_atom_site_fract_y
_atom_site_fract_z
_atom_site_U_iso_or_equiv
_atom_site_adp_type
_atom_site_occupancy
_atom_site_site_symmetry_order
_atom_site_calc_flag
_atom_site_refinement_flags_posn
_atom_site_refinement_flags_adp
_atom_site_refinement_flags_occupancy
_atom_site_disorder_assembly
_atom_site_disorder_group
As1 As 0.80636(4) 0.250000 0.60917(6) 0.02238(16) Uani 1 2 d S T P . .
F1 F 0.43402(19) 0.35221(16) 0.4631(3) 0.0384(5) Uani 1 1 d . . . . .
O1 O 0.50364(19) 0.41096(15) 0.1582(3) 0.0227(5) Uani 1 1 d . . . . .
N1 N 0.4019(3) 0.5472(2) 0.1868(4) 0.0311(7) Uani 1 1 d . . . . .
H1A H 0.433(4) 0.567(4) 0.082(6) 0.055(14) Uiso 1 1 d . . . . .
H1B H 0.355(4) 0.577(3) 0.243(6) 0.045(13) Uiso 1 1 d . . . . .
C1 C 0.4337(3) 0.4624(2) 0.2347(4) 0.0222(6) Uani 1 1 d . . . . .
F2 F 0.26774(17) 0.39803(17) 0.3678(3) 0.0384(5) Uani 1 1 d . . . . .
O2 O 0.5901(3) 0.250000 0.2231(5) 0.0234(7) Uani 1 2 d S T P . .
H2A H 0.550(4) 0.303(3) 0.205(6) 0.048(13) Uiso 1 1 d . . . . .
H2B H 0.615(6) 0.250000 0.314(10) 0.05(2) Uiso 1 2 d S . P . .
C2 C 0.3757(3) 0.4248(2) 0.4002(4) 0.0244(7) Uani 1 1 d . . . . .
F3 F 0.37115(17) 0.49224(15) 0.5213(2) 0.0296(4) Uani 1 1 d . . . . .
F4 F 0.9489(2) 0.250000 0.6640(4) 0.0404(7) Uani 1 2 d S T P . .
F5 F 0.7615(3) 0.250000 0.8182(4) 0.0397(7) Uani 1 2 d S T P . .
F6 F 0.8418(2) 0.250000 0.3950(4) 0.0319(6) Uani 1 2 d S T P . .
F7 F 0.8031(2) 0.12786(15) 0.6094(3) 0.0424(6) Uani 1 1 d . . . . .
F8 F 0.6604(3) 0.250000 0.5479(4) 0.0431(8) Uani 1 2 d S T P . .

loop_
_atom_site_aniso_label
_atom_site_aniso_U_11
_atom_site_aniso_U_22
_atom_site_aniso_U_33
_atom_site_aniso_U_23
_atom_site_aniso_U_13
_atom_site_aniso_U_12
As1 0.0201(3) 0.0235(3) 0.0235(3) 0.000 -0.0003(2) 0.000
F1 0.0473(12) 0.0317(11) 0.0363(11) 0.0135(9) 0.0157(10) 0.0125(10)
O1 0.0226(10) 0.0215(11) 0.0239(10) 0.0001(9) 0.0006(9) 0.0010(9)
N1 0.0365(16) 0.0296(17) 0.0271(14) 0.0039(12) 0.0087(13) 0.0118(13)
C1 0.0198(14) 0.0264(16) 0.0204(14) 0.0005(12) 0.0001(12) -0.0013(13)
F2 0.0264(10) 0.0493(13) 0.0394(12) -0.0071(10) 0.0063(9) -0.0149(9)
O2 0.0224(16) 0.0193(17) 0.0285(19) 0.000 -0.0023(14) 0.000
C2 0.0230(15) 0.0240(16) 0.0261(15) -0.0010(13) 0.0019(13) -0.0015(12)
F3 0.0343(10) 0.0323(11) 0.0222(9) -0.0054(8) 0.0026(8) -0.0002(9)
F4 0.0232(14) 0.0487(19) 0.0492(18) 0.000 -0.0050(13) 0.000
F5 0.0376(16) 0.056(2) 0.0255(14) 0.000 -0.0006(13) 0.000
F6 0.0314(14) 0.0357(16) 0.0287(14) 0.000 0.0066(12) 0.000
F7 0.0473(13) 0.0270(11) 0.0529(13) 0.0019(10) 0.0146(11) -0.0056(10)
F8 0.0234(14) 0.074(2) 0.0322(16) 0.000 -0.0008(12) 0.000

_geom_special_details            
;
 All esds (except the esd in the dihedral angle between two l.s. planes)
 are estimated using the full covariance matrix.  The cell esds are taken
 into account individually in the estimation of esds in distances, angles
 and torsion angles; correlations between esds in cell parameters are only
 used when they are defined by crystal symmetry.  An approximate (isotropic)
 treatment of cell esds is used for estimating esds involving l.s. planes.
;
loop_
_geom_bond_atom_site_label_1
_geom_bond_atom_site_label_2
_geom_bond_distance
_geom_bond_site_symmetry_2
_geom_bond_publ_flag
As1 F4 1.699(3) . ?
As1 F5 1.709(3) . ?
As1 F6 1.717(3) . ?
As1 F7 1.718(2) 8_565 ?
As1 F7 1.718(2) . ?
As1 F8 1.750(3) . ?
F1 C2 1.318(4) . ?
O1 C1 1.236(4) . ?
N1 H1A 0.93(5) . ?
N1 H1B 0.82(5) . ?
N1 C1 1.304(4) . ?
C1 C2 1.545(4) . ?
F2 C2 1.325(4) . ?
O2 H2A 0.89(5) 8_565 ?
O2 H2A 0.89(5) . ?
O2 H2B 0.77(8) . ?
C2 F3 1.338(4) . ?

loop_
_geom_angle_atom_site_label_1
_geom_angle_atom_site_label_2
_geom_angle_atom_site_label_3
_geom_angle
_geom_angle_site_symmetry_1
_geom_angle_site_symmetry_3
_geom_angle_publ_flag
F4 As1 F5 93.07(16) . . ?
F4 As1 F6 90.79(15) . . ?
F4 As1 F7 91.19(8) . 8_565 ?
F4 As1 F7 91.20(8) . . ?
F4 As1 F8 178.74(15) . . ?
F5 As1 F6 176.14(15) . . ?
F5 As1 F7 89.55(8) . 8_565 ?
F5 As1 F7 89.55(8) . . ?
F5 As1 F8 88.18(15) . . ?
F6 As1 F7 90.37(8) . 8_565 ?
F6 As1 F7 90.37(8) . . ?
F6 As1 F8 87.95(14) . . ?
F7 As1 F7 177.49(16) 8_565 . ?
F7 As1 F8 88.82(8) 8_565 . ?
F7 As1 F8 88.81(8) . . ?
H1A N1 H1B 125(5) . . ?
C1 N1 H1A 115(3) . . ?
C1 N1 H1B 120(3) . . ?
O1 C1 N1 125.5(3) . . ?
O1 C1 C2 119.0(3) . . ?
N1 C1 C2 115.4(3) . . ?
H2A O2 H2A 114(6) . 8_565 ?
H2A O2 H2B 110(4) . . ?
H2B O2 H2A 110(4) . 8_565 ?
F1 C2 C1 110.7(3) . . ?
F1 C2 F2 109.3(3) . . ?
F1 C2 F3 107.9(3) . . ?
F2 C2 C1 110.2(3) . . ?
F2 C2 F3 107.4(3) . . ?
F3 C2 C1 111.3(3) . . ?

loop_
_geom_hbond_atom_site_label_D
_geom_hbond_atom_site_label_H
_geom_hbond_atom_site_label_A
_geom_hbond_distance_DH
_geom_hbond_distance_HA
_geom_hbond_distance_DA
_geom_hbond_angle_DHA
_geom_hbond_site_symmetry_A
_geom_hbond_publ_flag
N1 H1A O1 0.93(5) 2.04(5) 2.959(4) 171(4) 5_665 yes
N1 H1B F7 0.82(5) 2.27(5) 3.065(4) 166(4) 4_656 yes
O2 H2A F1 0.89(5) 2.51(4) 2.967(4) 112(3) . yes
O2 H2A O1 0.89(5) 1.65(5) 2.525(3) 167(4) . yes
O2 H2B F8 0.77(8) 1.89(8) 2.657(5) 173(7) . yes

loop_
_geom_torsion_atom_site_label_1
_geom_torsion_atom_site_label_2
_geom_torsion_atom_site_label_3
_geom_torsion_atom_site_label_4
_geom_torsion
_geom_torsion_site_symmetry_1
_geom_torsion_site_symmetry_2
_geom_torsion_site_symmetry_3
_geom_torsion_site_symmetry_4
_geom_torsion_publ_flag
O1 C1 C2 F1 17.8(4) . . . . ?
O1 C1 C2 F2 -103.2(3) . . . . ?
O1 C1 C2 F3 137.8(3) . . . . ?
N1 C1 C2 F1 -163.1(3) . . . . ?
N1 C1 C2 F2 75.8(4) . . . . ?
N1 C1 C2 F3 -43.2(4) . . . . ?

_shelx_res_file                  
;
TITL
    (o)nh2_oh3_as_1_1.res
    created by SHELXL-2019/3 at 10:43:30 on 02-Oct-2025
CELL 1.54184 11.534942 14.064856 7.789943 90 90 90
ZERR 4 0.000221 0.000321 0.00014 0 0 0
LATT 1
SYMM 0.5-X,-Y,0.5+Z
SYMM 0.5+X,0.5-Y,0.5-Z
SYMM -X,0.5+Y,-Z
SFAC C H As F N O
UNIT 16 28 4 48 8 12
EQIV $1 1-X,0.5+Y,1-Z
EQIV $2 1-X,1-Y,-Z

L.S. 14
PLAN  10
SIZE 0.15 0.17 0.28
TEMP -173
CONF
HTAB N1 F7_$1
HTAB N1 O1_$2
HTAB O2 F8
HTAB O2 F1
HTAB O2 O1
MORE -1
BOND $H
fmap 2 53
acta
REM <olex2.extras>
REM <HklSrc "%.\\(O)NH2_OH3_As_1_1.hkl">
REM </olex2.extras>

WGHT    0.026300    4.035000
FVAR       3.54678
AS1   3    0.806364    0.250000    0.609168    10.50000    0.02014    0.02350 =
         0.02350    0.00000   -0.00034    0.00000
F1    4    0.434017    0.352209    0.463107    11.00000    0.04726    0.03174 =
         0.03630    0.01347    0.01569    0.01251
O1    6    0.503643    0.410958    0.158158    11.00000    0.02262    0.02153 =
         0.02394    0.00006    0.00059    0.00104
N1    5    0.401870    0.547239    0.186764    11.00000    0.03653    0.02964 =
         0.02707    0.00392    0.00867    0.01179
H1A   2    0.432907    0.567379    0.082440    11.00000    0.05470
H1B   2    0.354754    0.577187    0.243130    11.00000    0.04514
C1    1    0.433743    0.462354    0.234684    11.00000    0.01980    0.02637 =
         0.02042    0.00047    0.00010   -0.00133
F2    4    0.267742    0.398035    0.367773    11.00000    0.02644    0.04933 =
         0.03935   -0.00712    0.00631   -0.01491
O2    6    0.590057    0.250000    0.223066    10.50000    0.02243    0.01927 =
         0.02846    0.00000   -0.00233    0.00000
H2A   2    0.550025    0.303191    0.205007    11.00000    0.04827
H2B   2    0.615434    0.250000    0.313980    10.50000    0.04997
C2    1    0.375702    0.424834    0.400166    11.00000    0.02304    0.02399 =
         0.02606   -0.00101    0.00194   -0.00149
F3    4    0.371153    0.492241    0.521263    11.00000    0.03427    0.03232 =
         0.02216   -0.00541    0.00259   -0.00019
F4    4    0.948913    0.250000    0.663997    10.50000    0.02319    0.04866 =
         0.04921    0.00000   -0.00496    0.00000
F5    4    0.761485    0.250000    0.818209    10.50000    0.03759    0.05617 =
         0.02546    0.00000   -0.00057    0.00000
F6    4    0.841814    0.250000    0.395035    10.50000    0.03137    0.03574 =
         0.02867    0.00000    0.00662    0.00000
F7    4    0.803105    0.127859    0.609449    11.00000    0.04726    0.02705 =
         0.05295    0.00193    0.01456   -0.00557
F8    4    0.660374    0.250000    0.547917    10.50000    0.02339    0.07386 =
         0.03215    0.00000   -0.00077    0.00000
HKLF 4


REM
REM wR2 = 0.0853, GooF = S = 1.087, Restrained GooF = 1.087 for all data
REM R1 = 0.0366 for 1202 Fo > 4sig(Fo) and 0.0437 for all 1378 data
REM 124 parameters refined using 0 restraints

END

WGHT      0.0263      4.0349

REM Highest difference peak  0.421,  deepest hole -0.527,  1-sigma level  0.089
Q1    1   0.8197  0.3060  0.4840  11.00000  0.05    0.42
Q2    1   0.7348  0.1721  0.5993  11.00000  0.05    0.32
Q3    1   0.8992  0.3070  0.5417  11.00000  0.05    0.31
Q4    1   0.7584  0.1174  0.4728  11.00000  0.05    0.31
Q5    1   0.4184  0.4420  0.3184  11.00000  0.05    0.30
Q6    1   0.7174  0.2995  0.6911  11.00000  0.05    0.29
Q7    1   0.9201  0.1570  0.7860  11.00000  0.05    0.28
Q8    1   0.7873  0.2986  0.7380  11.00000  0.05    0.27
Q9    1   0.8048  0.2500  0.1944  10.50000  0.05    0.27
Q10   1   0.5010  0.5392 -0.0213  11.00000  0.05    0.27
;
_shelx_res_checksum              14162
_olex2_exptl_crystal_mounting_method 'MiTeGen loop'
_olex2_submission_special_instructions 'No special instructions were received'
_oxdiff_exptl_absorpt_empirical_details 
;
Empirical correction (ABSPACK) includes:
- Absorption correction using spherical harmonics
- Frame scaling
;
_oxdiff_exptl_absorpt_empirical_full_max 2.338
_oxdiff_exptl_absorpt_empirical_full_min 0.441
####################################################################### 
# 
# This file contains crystal structure data downloaded from the 
# Cambridge Structural Database (CSD) hosted by the Cambridge 
# Crystallographic Data Centre (CCDC).
# 
# Full information about CCDC data access policies and citation 
# guidelines are available at http://www.ccdc.cam.ac.uk/access/V1 
# 
# Audit and citation data items may have been added by the CCDC. 
# Please retain this information to preserve the provenance of 
# this file and to allow appropriate attribution of the data. 
# 
#######################################################################

data_f3cc(oh)nh2_xef2_as_2
_database_code_depnum_ccdc_archive 'CCDC 2493138'
loop_
_audit_author_name
_audit_author_address
'Erik Uran'
;Jozef Stefan Institute
Slovenia
;
_audit_update_record             
;
2025-10-03 deposited with the CCDC.	2025-11-03 downloaded from the CCDC.
;
_audit_creation_date             2025-08-29
_audit_creation_method           
;
Olex2 1.5
(compiled 2025.07.13 svn.rb7424aed for OlexSys, GUI svn.r7314)
;
_shelx_SHELXL_version_number     2019/3
loop_
_audit_author_email
erik.uran@ijs.si
_chemical_name_common            ?
_chemical_name_systematic        ?
_chemical_formula_moiety         'C2 H3 F3 N O, As F6, F2 Xe'
_chemical_formula_sum            'C2 H3 As F11 N O Xe'
_chemical_formula_weight         472.27
_chemical_melting_point          ?
_chemical_oxdiff_formula         'C2 H3 As F11 N O Xe'
_chemical_oxdiff_usercomment     'EU, 100 K, LT mounting'
loop_
_atom_type_symbol
_atom_type_description
_atom_type_scat_dispersion_real
_atom_type_scat_dispersion_imag
_atom_type_scat_source
C C 0.0015 0.0009 'International Tables Vol C Tables 4.2.6.8 and 6.1.1.4'
H H 0.0000 0.0000 'International Tables Vol C Tables 4.2.6.8 and 6.1.1.4'
N N 0.0030 0.0019 'International Tables Vol C Tables 4.2.6.8 and 6.1.1.4'
O O 0.0056 0.0036 'International Tables Vol C Tables 4.2.6.8 and 6.1.1.4'
F F 0.0096 0.0061 'International Tables Vol C Tables 4.2.6.8 and 6.1.1.4'
As As 0.2758 1.3314 'International Tables Vol C Tables 4.2.6.8 and 6.1.1.4'
Xe Xe -0.8200 1.2838 'International Tables Vol C Tables 4.2.6.8 and 6.1.1.4'

_shelx_space_group_comment       
;
The symmetry employed for this shelxl refinement is uniquely defined
by the following loop, which should always be used as a source of
symmetry information in preference to the above space-group names.
They are only intended as comments.
;
_space_group_crystal_system      monoclinic
_space_group_IT_number           14
_space_group_name_H-M_alt        'P 1 21/n 1'
_space_group_name_Hall           '-P 2yn'
loop_
_space_group_symop_operation_xyz
'x, y, z'
'-x+1/2, y+1/2, -z+1/2'
'-x, -y, -z'
'x-1/2, -y-1/2, z-1/2'

_cell_length_a                   7.41785(9)
_cell_length_b                   9.84875(11)
_cell_length_c                   14.90113(17)
_cell_angle_alpha                90
_cell_angle_beta                 99.4517(11)
_cell_angle_gamma                90
_cell_volume                     1073.85(2)
_cell_formula_units_Z            4
_cell_measurement_reflns_used    59909
_cell_measurement_temperature    100.00(12)
_cell_measurement_theta_max      38.9280
_cell_measurement_theta_min      2.2760
_shelx_estimated_absorpt_T_max   0.773
_shelx_estimated_absorpt_T_min   0.497
_exptl_absorpt_coefficient_mu    3.386
_exptl_absorpt_correction_T_max  1.000
_exptl_absorpt_correction_T_min  0.504
_exptl_absorpt_correction_type   gaussian
_exptl_absorpt_process_details   
;
CrysAlisPro 1.171.43.144a (Rigaku Oxford Diffraction, 2024)
Numerical absorption correction based on gaussian integration over
a multifaceted crystal model
Empirical absorption correction using spherical harmonics,
implemented in SCALE3 ABSPACK scaling algorithm.
;
_exptl_absorpt_special_details   ?
_exptl_crystal_colour            'clear colourless'
_exptl_crystal_colour_lustre     .
_exptl_crystal_colour_modifier   .
_exptl_crystal_colour_primary    colourless
_exptl_crystal_density_diffrn    2.921
_exptl_crystal_density_meas      ?
_exptl_crystal_density_method    ?
_exptl_crystal_description       block
_exptl_crystal_F_000             864
loop_
_exptl_crystal_face_index_h
_exptl_crystal_face_index_k
_exptl_crystal_face_index_l
_exptl_crystal_face_perp_dist
7 10 -20 0.0572
-7 -10 19 0.0518
12 8 0 0.0867
6 -1 22 0.0922
-8 -1 -18 0.0981
1 -15 14 0.0775
4 11 18 0.1140
-2 -17 -3 0.0976
-4 -3 -23 0.1026
-8 11 -10 0.0460
-5 10 21 0.0903
9 -13 2 0.0787
1 -5 -26 0.1038
7 -13 -14 0.0758
-12 3 15 0.0317
12 -4 -11 0.0391
-11 -5 17 0.0391
-12 -2 -5 0.0807
-1 11 -20 0.0562
1 14 -16 0.0671

_exptl_crystal_recrystallization_method ?
_exptl_crystal_size_max          0.24
_exptl_crystal_size_mid          0.14
_exptl_crystal_size_min          0.08
loop_
_exptl_oxdiff_crystal_face_indexfrac_h
_exptl_oxdiff_crystal_face_indexfrac_k
_exptl_oxdiff_crystal_face_indexfrac_l
_exptl_oxdiff_crystal_face_x
_exptl_oxdiff_crystal_face_y
_exptl_oxdiff_crystal_face_z
6.8304 9.6119 -19.6253 -0.1886 -0.7947 -0.5769
-7.3432 -9.7609 18.7582 0.1959 0.8248 0.5304
11.5926 8.1049 0.2354 -0.2219 -0.9249 0.3087
5.8604 -1.1492 21.5583 -0.0495 -0.1966 0.9792
-8.0513 -1.2343 -18.1223 0.1016 0.4154 -0.9039
1.4071 -14.5160 14.1560 -0.4460 0.5569 0.7006
3.7235 10.9444 17.9792 0.4675 -0.5892 0.6590
-1.6492 -17.3129 -3.0431 -0.6233 0.7820 0.0099
-4.0812 -3.1932 -23.1803 -0.2186 0.2778 -0.9354
-8.0404 11.3796 -9.5153 0.6891 -0.0761 -0.7207
-4.7395 9.7650 21.3022 0.8536 -0.0976 0.5117
8.5558 -12.9814 2.4457 -0.8609 0.0961 0.4996
1.1167 -4.6396 -25.6070 -0.5434 0.0634 -0.8371
7.1752 -12.6840 -13.7699 -0.9850 0.1116 -0.1316
-11.8463 3.4678 14.5135 0.8572 0.5058 0.0970
12.4697 -3.9676 -10.7965 -0.8594 -0.5075 0.0621
-10.6198 -5.3417 17.0749 0.4953 0.8085 0.3177
-12.3293 -2.0394 -5.0910 0.4281 0.7027 -0.5683
-0.6990 10.9143 -20.3417 0.1997 -0.4631 -0.8635
1.0499 14.0181 -16.1228 0.2895 -0.6681 -0.6855

_exptl_transmission_factor_max   ?
_exptl_transmission_factor_min   ?
_diffrn_reflns_av_R_equivalents  0.0947
_diffrn_reflns_av_unetI/netI     0.0297
_diffrn_reflns_Laue_measured_fraction_full 0.999
_diffrn_reflns_Laue_measured_fraction_max 1.000
_diffrn_reflns_limit_h_max       14
_diffrn_reflns_limit_h_min       -14
_diffrn_reflns_limit_k_max       19
_diffrn_reflns_limit_k_min       -19
_diffrn_reflns_limit_l_max       29
_diffrn_reflns_limit_l_min       -29
_diffrn_reflns_number            100779
_diffrn_reflns_point_group_measured_fraction_full 0.999
_diffrn_reflns_point_group_measured_fraction_max 1.000
_diffrn_reflns_theta_full        19.665
_diffrn_reflns_theta_max         34.115
_diffrn_reflns_theta_min         1.964
_diffrn_ambient_environment      N~2~
_diffrn_ambient_temperature      100.00(12)
_diffrn_detector                 'Hybrid Pixel Array Detector'
_diffrn_detector_area_resol_mean 13.3333
_diffrn_detector_type            'Eiger2 R CdTe 1M'
_diffrn_measured_fraction_theta_full 0.999
_diffrn_measured_fraction_theta_max 1.000
_diffrn_measurement_details      
;
List of Runs (angles in degrees, time in seconds):

  # Type    Start    End  Width  t~exp~   \w     \q     \k     \f   Frames
#--------------------------------------------------------------------------
  1  \w     17.00  90.00   0.50   17.00    --   28.36  57.00-180.00  146
  2  \w      9.00  85.00   0.50   17.00    --   28.36  77.00  90.00  152
  3  \w     17.00  91.00   0.50   17.00    --   28.36  57.00  90.00  148
  4  \w     22.00  91.00   0.50   17.00    --   28.36  57.00   0.00  138
  5  \w     10.00  83.00   0.50   17.00    --   28.36  77.00   0.00  146
  6  \w     21.00  82.00   0.50   17.00    --   28.36  57.00 -60.00  122
  7  \w      7.00  85.00   0.50   17.00    --   28.36  77.00-150.00  156
  8  \w    -51.00  27.00   0.50   17.00    --  -29.30  77.00-180.00  156
  9  \w    -51.00 -21.00   0.50   17.00    --  -29.30  77.00  45.98   60
 10  \w    -84.00 -11.00   0.50   17.00    --  -29.30 -77.00-120.00  146
 11  \w    -51.00  27.00   0.50   17.00    --  -29.30  77.00  90.00  156
 12  \w    -50.00 -23.00   0.50   17.00    --  -29.30 -41.00  36.82   54
 13  \w    -87.00 -57.00   0.50   17.00    --  -29.30 -41.00  36.82   60
 14  \w    -51.00  27.00   0.50   17.00    --  -29.30  77.00 -60.00  156
 15  \w    -51.00  21.00   0.50   17.00    --  -29.30  77.00-150.00  144
 16  \w     -6.00  26.00   0.50   17.00    --  -29.30  77.00  45.98   64
 17  \w    -51.00 -16.00   0.50   17.00    --  -29.30  77.00  30.00   70
 18  \w    -13.00  23.00   0.50   17.00    --  -29.30  77.00  30.00   72
 19  \w    -51.00  27.00   0.50   17.00    --  -29.30  77.00  -4.57  156
 20  \w    -51.00  24.00   0.50   17.00    --  -29.30  77.00 120.00  150
 21  \w    -52.00  21.00   0.50   17.00    --  -29.30  80.00-103.55  146
;
_diffrn_measurement_device       'four-circle diffractometer'
_diffrn_measurement_device_type  
'Rigaku OD, XtaLAB Synergy-S, Dualflex, Eiger2 R CdTe 1M'
_diffrn_measurement_method       '\w scans'
_diffrn_orient_matrix_type       
'CrysAlisPro convention (1999,Acta A55,543-557)'
_diffrn_orient_matrix_UB_11      -0.0461208000
_diffrn_orient_matrix_UB_12      0.0382338000
_diffrn_orient_matrix_UB_13      0.0122816000
_diffrn_orient_matrix_UB_21      -0.0513532000
_diffrn_orient_matrix_UB_22      -0.0407432000
_diffrn_orient_matrix_UB_23      0.0026675000
_diffrn_orient_matrix_UB_31      0.0329113000
_diffrn_orient_matrix_UB_32      -0.0100257000
_diffrn_orient_matrix_UB_33      0.0359414000
_diffrn_radiation_monochromator  mirror
_diffrn_radiation_probe          x-ray
_diffrn_radiation_type           'Ag K\a'
_diffrn_radiation_wavelength     0.56087
_diffrn_source                   'micro-focus sealed X-ray tube'
_diffrn_source_type              'PhotonJet (Ag) X-ray Source'
_diffrn_special_details          ?
_reflns_Friedel_coverage         0.000
_reflns_Friedel_fraction_full    .
_reflns_Friedel_fraction_max     .
_reflns_number_gt                7982
_reflns_number_total             8994
_reflns_special_details          
;
 Reflections were merged by SHELXL according to the crystal
 class for the calculation of statistics and refinement.
 
 _reflns_Friedel_fraction is defined as the number of unique
 Friedel pairs measured divided by the number that would be
 possible theoretically, ignoring centric projections and
 systematic absences.
;
_reflns_threshold_expression     'I > 2\s(I)'
_computing_cell_refinement       'CrysAlisPro 1.171.43.144a (Rigaku OD, 2024)'
_computing_data_collection       
'CrysAlisPro system (CCD 43.115a 64-bit (release 15-03-2024))'
_computing_data_reduction        'CrysAlisPro 1.171.43.144a (Rigaku OD, 2024)'
_computing_molecular_graphics    'Olex2 1.5 (Dolomanov et al., 2009)'
_computing_publication_material  'Olex2 1.5 (Dolomanov et al., 2009)'
_computing_structure_refinement  'SHELXL 2019/3 (Sheldrick, 2015)'
_computing_structure_solution    'olex2.solve 1.5 (Bourhis et al., 2015)'
_refine_diff_density_max         1.591
_refine_diff_density_min         -1.948
_refine_diff_density_rms         0.141
_refine_ls_extinction_coef       .
_refine_ls_extinction_method     none
_refine_ls_goodness_of_fit_ref   1.033
_refine_ls_hydrogen_treatment    refall
_refine_ls_matrix_type           full
_refine_ls_number_parameters     194
_refine_ls_number_reflns         8994
_refine_ls_number_restraints     45
_refine_ls_R_factor_all          0.0295
_refine_ls_R_factor_gt           0.0252
_refine_ls_restrained_S_all      1.045
_refine_ls_shift/su_max          0.002
_refine_ls_shift/su_mean         0.000
_refine_ls_structure_factor_coef Fsqd
_refine_ls_weighting_details     
'w=1/[\s^2^(Fo^2^)+(0.0258P)^2^+0.6744P] where P=(Fo^2^+2Fc^2^)/3'
_refine_ls_weighting_scheme      calc
_refine_ls_wR_factor_gt          0.0649
_refine_ls_wR_factor_ref         0.0668
_refine_special_details          ?
_olex2_refinement_description    
;
1. Restrained distances
 F1A-C2 \\sim F1B-C2
 with sigma of 0.005
 F2A-C2 \\sim F2B-C2
 with sigma of 0.001
 C2-F3A \\sim C2-F3B
 with sigma of 0.001
 F1A-F2A \\sim F1B-F2B
 with sigma of 0.04
 F1A-C1 \\sim F1B-C1
 with sigma of 0.04
 F1A-F3A \\sim F1B-F3B
 with sigma of 0.01
 F2A-C1 \\sim F2B-C1
 with sigma of 0.005
 F2A-F3A \\sim F2B-F3B
 with sigma of 0.04
 C1-F3A \\sim C1-F3B
 with sigma of 0.04
2. Rigid body (RIGU) restrains
 C2, F1B, F2B, F3B
 with sigma for 1-2 distances of 0.001 and sigma for 1-3 distances of 0.001
 C2, F1A, F2A, F3A
 with sigma for 1-2 distances of 0.001 and sigma for 1-3 distances of 0.001
3. Others
 Sof(F1B)=Sof(F2B)=Sof(F3B)=1-FVAR(1)
 Sof(F1A)=Sof(F2A)=Sof(F3A)=FVAR(1)
;
_atom_sites_solution_hydrogens   difmap
_atom_sites_solution_primary     iterative
_atom_sites_solution_secondary   ?
loop_
_atom_site_label
_atom_site_type_symbol
_atom_site_fract_x
_atom_site_fract_y
_atom_site_fract_z
_atom_site_U_iso_or_equiv
_atom_site_adp_type
_atom_site_occupancy
_atom_site_site_symmetry_order
_atom_site_calc_flag
_atom_site_refinement_flags_posn
_atom_site_refinement_flags_adp
_atom_site_refinement_flags_occupancy
_atom_site_disorder_assembly
_atom_site_disorder_group
C1 C 0.31771(15) 0.27780(12) 0.44213(7) 0.01573(15) Uani 1 1 d D . . . .
F1A F 0.1583(13) 0.3318(8) 0.5597(3) 0.0346(12) Uani 0.46(2) 1 d D . P A 1
F1B F 0.1643(9) 0.3052(8) 0.5673(2) 0.0295(9) Uani 0.54(2) 1 d D . P A 2
N1 N 0.37942(16) 0.17398(12) 0.40570(7) 0.02025(16) Uani 1 1 d . . . . .
H1A H 0.483(4) 0.177(3) 0.3836(18) 0.033(7) Uiso 1 1 d . . . . .
H1B H 0.330(4) 0.105(3) 0.399(2) 0.044(8) Uiso 1 1 d . . . . .
O1 O 0.38509(15) 0.39744(11) 0.44852(7) 0.02265(16) Uani 1 1 d . . . . .
H1 H 0.471(4) 0.405(3) 0.4179(18) 0.038(7) Uiso 1 1 d . . . . .
Xe1 Xe 0.72549(2) 0.48805(2) 0.24986(2) 0.01706(2) Uani 1 1 d . . . . .
As1 As 0.20737(2) 0.27850(2) 0.15645(2) 0.01596(2) Uani 1 1 d . . . . .
C2 C 0.14037(17) 0.26649(15) 0.48205(9) 0.02122(18) Uani 1 1 d D . . . .
F2A F 0.0053(4) 0.3163(9) 0.4240(4) 0.0428(13) Uani 0.46(2) 1 d D . P A 1
F2B F 0.0183(6) 0.3478(9) 0.4370(5) 0.0564(16) Uani 0.54(2) 1 d D . P A 2
F3A F 0.1082(9) 0.1374(3) 0.4979(4) 0.0322(9) Uani 0.46(2) 1 d D . P A 1
F3B F 0.0748(13) 0.1416(4) 0.4756(8) 0.0631(16) Uani 0.54(2) 1 d D . P A 2
F4 F 0.64656(14) 0.39229(11) 0.35714(6) 0.02632(16) Uani 1 1 d . . . . .
F5 F 0.79553(15) 0.58542(12) 0.14560(7) 0.0309(2) Uani 1 1 d . . . . .
F11 F 0.31306(18) 0.42655(11) 0.12774(9) 0.0375(2) Uani 1 1 d . . . . .
F8 F 0.17736(18) 0.35155(15) 0.25708(7) 0.0382(3) Uani 1 1 d . . . . .
F6 F 0.1044(2) 0.13385(14) 0.18443(12) 0.0492(4) Uani 1 1 d . . . . .
F7 F 0.23619(16) 0.20992(14) 0.05450(7) 0.0345(2) Uani 1 1 d . . . . .
F10 F -0.00002(15) 0.34585(15) 0.10728(7) 0.0356(3) Uani 1 1 d . . . . .
F9 F 0.41797(14) 0.21886(12) 0.20658(7) 0.02918(19) Uani 1 1 d . . . . .

loop_
_atom_site_aniso_label
_atom_site_aniso_U_11
_atom_site_aniso_U_22
_atom_site_aniso_U_33
_atom_site_aniso_U_23
_atom_site_aniso_U_13
_atom_site_aniso_U_12
C1 0.0139(3) 0.0204(4) 0.0130(3) -0.0007(3) 0.0024(3) -0.0001(3)
F1A 0.041(2) 0.040(2) 0.0275(13) -0.0146(16) 0.0192(15) -0.0104(18)
F1B 0.0233(11) 0.050(2) 0.0179(7) -0.0037(10) 0.0101(7) -0.0001(13)
N1 0.0215(4) 0.0229(4) 0.0173(4) -0.0019(3) 0.0059(3) 0.0032(3)
O1 0.0236(4) 0.0211(4) 0.0244(4) -0.0021(3) 0.0075(3) -0.0057(3)
Xe1 0.01394(3) 0.01888(3) 0.01905(3) -0.00035(2) 0.00481(2) -0.00148(2)
As1 0.01754(4) 0.01700(5) 0.01342(4) -0.00049(3) 0.00282(3) -0.00052(3)
C2 0.0156(4) 0.0290(5) 0.0203(4) -0.0041(4) 0.0064(3) -0.0026(3)
F2A 0.0134(9) 0.082(3) 0.0332(17) 0.0148(19) 0.0035(9) 0.0042(13)
F2B 0.0256(14) 0.113(4) 0.0318(16) 0.016(2) 0.0067(11) 0.034(2)
F3A 0.0325(17) 0.0278(10) 0.0409(19) -0.0036(10) 0.0190(13) -0.0147(9)
F3B 0.050(3) 0.0526(14) 0.100(4) -0.0456(18) 0.050(3) -0.0347(15)
F4 0.0273(4) 0.0304(4) 0.0227(3) 0.0056(3) 0.0084(3) -0.0039(3)
F5 0.0279(4) 0.0376(5) 0.0289(4) 0.0095(4) 0.0094(3) -0.0059(4)
F11 0.0387(6) 0.0224(4) 0.0504(7) 0.0106(4) 0.0048(5) -0.0057(4)
F8 0.0441(6) 0.0531(7) 0.0161(3) -0.0075(4) 0.0009(4) 0.0221(5)
F6 0.0470(7) 0.0299(5) 0.0796(10) 0.0058(6) 0.0371(7) -0.0102(5)
F7 0.0289(4) 0.0512(7) 0.0239(4) -0.0165(4) 0.0064(3) -0.0003(4)
F10 0.0231(4) 0.0570(7) 0.0241(4) -0.0065(4) -0.0036(3) 0.0118(4)
F9 0.0254(4) 0.0361(5) 0.0254(4) 0.0043(3) 0.0022(3) 0.0105(4)

_geom_special_details            
;
 All esds (except the esd in the dihedral angle between two l.s. planes)
 are estimated using the full covariance matrix.  The cell esds are taken
 into account individually in the estimation of esds in distances, angles
 and torsion angles; correlations between esds in cell parameters are only
 used when they are defined by crystal symmetry.  An approximate (isotropic)
 treatment of cell esds is used for estimating esds involving l.s. planes.
;
loop_
_geom_bond_atom_site_label_1
_geom_bond_atom_site_label_2
_geom_bond_distance
_geom_bond_site_symmetry_2
_geom_bond_publ_flag
C1 N1 1.2772(16) . ?
C1 O1 1.2773(15) . ?
C1 C2 1.5342(15) . ?
F1A C2 1.312(3) . ?
F1B C2 1.310(3) . ?
N1 H1A 0.88(3) . ?
N1 H1B 0.77(3) . ?
O1 H1 0.85(3) . ?
Xe1 F4 2.0237(9) . ?
Xe1 F5 1.9669(10) . ?
As1 F11 1.7417(11) . ?
As1 F8 1.7103(10) . ?
As1 F6 1.7006(12) . ?
As1 F7 1.7077(10) . ?
As1 F10 1.7243(10) . ?
As1 F9 1.7205(10) . ?
C2 F2A 1.308(2) . ?
C2 F2B 1.308(2) . ?
C2 F3A 1.322(2) . ?
C2 F3B 1.321(2) . ?

loop_
_geom_angle_atom_site_label_1
_geom_angle_atom_site_label_2
_geom_angle_atom_site_label_3
_geom_angle
_geom_angle_site_symmetry_1
_geom_angle_site_symmetry_3
_geom_angle_publ_flag
N1 C1 O1 127.37(11) . . ?
N1 C1 C2 119.78(11) . . ?
O1 C1 C2 112.83(10) . . ?
C1 N1 H1A 122(2) . . ?
C1 N1 H1B 125(2) . . ?
H1A N1 H1B 113(3) . . ?
C1 O1 H1 111(2) . . ?
F5 Xe1 F4 178.10(5) . . ?
F8 As1 F11 89.53(7) . . ?
F8 As1 F10 88.58(5) . . ?
F8 As1 F9 90.15(5) . . ?
F6 As1 F11 179.93(8) . . ?
F6 As1 F8 90.52(8) . . ?
F6 As1 F7 90.78(7) . . ?
F6 As1 F10 91.20(8) . . ?
F6 As1 F9 91.15(7) . . ?
F7 As1 F11 89.17(7) . . ?
F7 As1 F8 178.38(7) . . ?
F7 As1 F10 90.43(6) . . ?
F7 As1 F9 90.79(6) . . ?
F10 As1 F11 88.84(7) . . ?
F9 As1 F11 88.81(6) . . ?
F9 As1 F10 177.34(6) . . ?
F1A C2 C1 109.7(4) . . ?
F1A C2 F3A 108.0(3) . . ?
F1B C2 C1 111.5(3) . . ?
F1B C2 F3B 109.4(3) . . ?
F2A C2 C1 109.2(2) . . ?
F2A C2 F1A 110.9(5) . . ?
F2A C2 F3A 109.8(4) . . ?
F2B C2 C1 108.8(2) . . ?
F2B C2 F1B 107.0(4) . . ?
F2B C2 F3B 108.5(4) . . ?
F3A C2 C1 109.3(3) . . ?
F3B C2 C1 111.6(3) . . ?

loop_
_geom_hbond_atom_site_label_D
_geom_hbond_atom_site_label_H
_geom_hbond_atom_site_label_A
_geom_hbond_distance_DH
_geom_hbond_distance_HA
_geom_hbond_distance_DA
_geom_hbond_angle_DHA
_geom_hbond_site_symmetry_A
_geom_hbond_publ_flag
N1 H1A F4 0.88(3) 2.51(3) 3.0894(16) 124(2) . yes
N1 H1A F5 0.88(3) 1.98(3) 2.7865(15) 151(3) 2_645 yes
N1 H1A F9 0.88(3) 2.64(3) 3.0594(15) 111(2) . yes
N1 H1B F11 0.77(3) 2.05(3) 2.8270(18) 176(3) 2_545 yes
O1 H1 F4 0.85(3) 1.71(3) 2.5467(14) 171(3) . yes

loop_
_geom_torsion_atom_site_label_1
_geom_torsion_atom_site_label_2
_geom_torsion_atom_site_label_3
_geom_torsion_atom_site_label_4
_geom_torsion
_geom_torsion_site_symmetry_1
_geom_torsion_site_symmetry_2
_geom_torsion_site_symmetry_3
_geom_torsion_site_symmetry_4
_geom_torsion_publ_flag
N1 C1 C2 F1A 138.1(5) . . . . ?
N1 C1 C2 F1B 124.9(4) . . . . ?
N1 C1 C2 F2A -100.2(5) . . . . ?
N1 C1 C2 F2B -117.4(5) . . . . ?
N1 C1 C2 F3A 19.9(3) . . . . ?
N1 C1 C2 F3B 2.3(6) . . . . ?
O1 C1 C2 F1A -43.4(5) . . . . ?
O1 C1 C2 F1B -56.6(4) . . . . ?
O1 C1 C2 F2A 78.3(5) . . . . ?
O1 C1 C2 F2B 61.1(5) . . . . ?
O1 C1 C2 F3A -161.6(3) . . . . ?
O1 C1 C2 F3B -179.2(6) . . . . ?

_shelx_res_file                  
;
TITL
    f3cc(oh)nh2_xef2_as_2.res
    created by SHELXL-2019/3 at 10:09:33 on 29-Aug-2025
CELL 0.56087 7.417854 9.84875 14.901129 90 99.4517 90
ZERR 4 0.000086 0.000112 0.000169 0 0.0011 0
LATT 1
SYMM 0.5-X,0.5+Y,0.5-Z
SFAC C H N O F As Xe
UNIT 8 12 4 4 44 4 4
EQIV $1 1.5-X,-0.5+Y,0.5-Z
EQIV $2 0.5-X,-0.5+Y,0.5-Z
SADI 0.005 F1A C2 F1B C2
SADI 0.001 F2A C2 F2B C2
SADI 0.001 C2 F3A C2 F3B
SADI 0.04 F1A F2A F1B F2B
SADI 0.04 F1A C1 F1B C1
SADI 0.01 F1A F3A F1B F3B
SADI 0.005 F2A C1 F2B C1
SADI 0.04 F2A F3A F2B F3B
SADI 0.04 C1 F3A C1 F3B
RIGU 0.001 0.001 C2 F1B F2B F3B
RIGU 0.001 0.001 C2 F1A F2A F3A

L.S. 14
PLAN  15
SIZE 0.08 0.14 0.24
TEMP -173
CONF
HTAB N1 F4
HTAB N1 F5_$1
HTAB N1 F9
HTAB N1 F11_$2
HTAB O1 F4
MORE -1
BOND $H
fmap 2 53
acta
SHEL 10000 0.5
OMIT 0 7 5
REM <olex2.extras>
REM <HklSrc "%.\\F3CC(OH)NH2_XeF2_As_2.hkl">
REM </olex2.extras>

WGHT    0.025800    0.674400
FVAR       0.88152   0.46345
C1    1    0.317711    0.277801    0.442135    11.00000    0.01391    0.02037 =
         0.01296   -0.00068    0.00238   -0.00009
PART 1
F1A   5    0.158317    0.331769    0.559736    21.00000    0.04108    0.03971 =
         0.02752   -0.01458    0.01918   -0.01039
PART 2
F1B   5    0.164336    0.305155    0.567276   -21.00000    0.02326    0.04954 =
         0.01790   -0.00368    0.01008   -0.00014
PART 0
N1    3    0.379417    0.173983    0.405703    11.00000    0.02155    0.02285 =
         0.01727   -0.00193    0.00593    0.00321
H1A   2    0.482624    0.176597    0.383601    11.00000    0.03348
H1B   2    0.329871    0.104703    0.398771    11.00000    0.04420
O1    4    0.385093    0.397437    0.448522    11.00000    0.02361    0.02111 =
         0.02440   -0.00212    0.00747   -0.00568
H1    2    0.471207    0.404806    0.417929    11.00000    0.03786
XE1   7    0.725489    0.488053    0.249864    11.00000    0.01394    0.01888 =
         0.01905   -0.00035    0.00481   -0.00148

AS1   6    0.207371    0.278501    0.156450    11.00000    0.01754    0.01700 =
         0.01342   -0.00049    0.00282   -0.00052
C2    1    0.140371    0.266489    0.482053    11.00000    0.01562    0.02895 =
         0.02026   -0.00407    0.00639   -0.00258
PART 1
F2A   5    0.005272    0.316343    0.423952    21.00000    0.01337    0.08166 =
         0.03321    0.01485    0.00349    0.00418
PART 2
F2B   5    0.018311    0.347783    0.437001   -21.00000    0.02559    0.11253 =
         0.03180    0.01629    0.00673    0.03379
PART 1
F3A   5    0.108232    0.137387    0.497866    21.00000    0.03247    0.02775 =
         0.04090   -0.00356    0.01900   -0.01470
PART 2
F3B   5    0.074788    0.141561    0.475572   -21.00000    0.04958    0.05256 =
         0.10001   -0.04559    0.05018   -0.03466
PART 0
F4    5    0.646563    0.392291    0.357144    11.00000    0.02732    0.03036 =
         0.02274    0.00560    0.00840   -0.00390
F5    5    0.795529    0.585425    0.145598    11.00000    0.02787    0.03757 =
         0.02886    0.00945    0.00936   -0.00590

F11   5    0.313056    0.426545    0.127743    11.00000    0.03873    0.02239 =
         0.05041    0.01056    0.00478   -0.00573
F8    5    0.177363    0.351549    0.257079    11.00000    0.04407    0.05314 =
         0.01609   -0.00747    0.00093    0.02212
F6    5    0.104369    0.133845    0.184428    11.00000    0.04697    0.02994 =
         0.07962    0.00576    0.03709   -0.01023
F7    5    0.236193    0.209922    0.054501    11.00000    0.02894    0.05123 =
         0.02394   -0.01647    0.00643   -0.00031
F10   5   -0.000024    0.345849    0.107281    11.00000    0.02313    0.05698 =
         0.02414   -0.00648   -0.00365    0.01182
F9    5    0.417975    0.218863    0.206579    11.00000    0.02538    0.03606 =
         0.02543    0.00433    0.00220    0.01048
HKLF 4


REM
REM wR2 = 0.0668, GooF = S = 1.033, Restrained GooF = 1.045 for all data
REM R1 = 0.0252 for 7982 Fo > 4sig(Fo) and 0.0295 for all 8994 data
REM 194 parameters refined using 45 restraints

END

WGHT      0.0258      0.6744

REM Highest difference peak  1.591,  deepest hole -1.948,  1-sigma level  0.141
Q1    1   0.5838  0.4199  0.3567  11.00000  0.05    1.59
Q2    1   0.7424  0.5229  0.2160  11.00000  0.05    1.19
Q3    1  -0.0338  0.2815  0.1217  11.00000  0.05    1.15
Q4    1   0.2364  0.4183  0.1032  11.00000  0.05    0.95
Q5    1   0.8040  0.4832  0.2848  11.00000  0.05    0.93
Q6    1   0.6404  0.4843  0.2145  11.00000  0.05    0.75
Q7    1   0.0970  0.1722  0.2192  11.00000  0.05    0.72
Q8    1   0.2025  0.1787  0.0832  11.00000  0.05    0.61
Q9    1   0.6815  0.4203  0.3676  11.00000  0.05    0.60
Q10   1   0.8111  0.5352  0.2939  11.00000  0.05    0.60
Q11   1   0.6399  0.5410  0.2026  11.00000  0.05    0.58
Q12   1   0.8547  0.5412  0.2022  11.00000  0.05    0.58
Q13   1   0.6103  0.4326  0.3008  11.00000  0.05    0.57
Q14   1   0.7011  0.4456  0.3077  11.00000  0.05    0.56
Q15   1   0.6458  0.3721  0.3382  11.00000  0.05    0.56
;
_shelx_res_checksum              40033
_olex2_exptl_crystal_mounting_method 'MiTeGen loop'
_olex2_submission_special_instructions 'No special instructions were received'
_oxdiff_exptl_absorpt_empirical_details 
;
Empirical correction (ABSPACK) includes:
- Absorption correction using spherical harmonics
- Frame scaling
;
_oxdiff_exptl_absorpt_empirical_full_max 1.368
_oxdiff_exptl_absorpt_empirical_full_min 0.750
####################################################################### 
# 
# This file contains crystal structure data downloaded from the 
# Cambridge Structural Database (CSD) hosted by the Cambridge 
# Crystallographic Data Centre (CCDC).
# 
# Full information about CCDC data access policies and citation 
# guidelines are available at http://www.ccdc.cam.ac.uk/access/V1 
# 
# Audit and citation data items may have been added by the CCDC. 
# Please retain this information to preserve the provenance of 
# this file and to allow appropriate attribution of the data. 
# 
#######################################################################

data_pfbah_hemi_2_1
_database_code_depnum_ccdc_archive 'CCDC 2493136'
loop_
_audit_author_name
_audit_author_address
'Erik Uran'
;Jozef Stefan Institute
Slovenia
;
_audit_update_record             
;
2025-10-03 deposited with the CCDC.	2025-11-03 downloaded from the CCDC.
;
_audit_creation_date             2025-09-01
_audit_creation_method           
;
Olex2 1.5
(compiled 2025.07.13 svn.rb7424aed for OlexSys, GUI svn.r7314)
;
_shelx_SHELXL_version_number     2019/3
loop_
_audit_author_email
erik.uran@ijs.si
_chemical_name_common            ?
_chemical_name_systematic        ?
_chemical_formula_moiety         'C4 H3 F7 N O, C4 H2 F7 N O, As F6'
_chemical_formula_sum            'C8 H5 As F20 N2 O2'
_chemical_formula_weight         616.06
_chemical_melting_point          ?
_chemical_oxdiff_formula         'As F C H N O'
_chemical_oxdiff_usercomment     '100 K, EU, LT mount'
loop_
_atom_type_symbol
_atom_type_description
_atom_type_scat_dispersion_real
_atom_type_scat_dispersion_imag
_atom_type_scat_source
C C 0.0015 0.0009 'International Tables Vol C Tables 4.2.6.8 and 6.1.1.4'
H H 0.0000 0.0000 'International Tables Vol C Tables 4.2.6.8 and 6.1.1.4'
As As 0.2758 1.3314 'International Tables Vol C Tables 4.2.6.8 and 6.1.1.4'
F F 0.0096 0.0061 'International Tables Vol C Tables 4.2.6.8 and 6.1.1.4'
N N 0.0030 0.0019 'International Tables Vol C Tables 4.2.6.8 and 6.1.1.4'
O O 0.0056 0.0036 'International Tables Vol C Tables 4.2.6.8 and 6.1.1.4'

_shelx_space_group_comment       
;
The symmetry employed for this shelxl refinement is uniquely defined
by the following loop, which should always be used as a source of
symmetry information in preference to the above space-group names.
They are only intended as comments.
;
_space_group_crystal_system      triclinic
_space_group_IT_number           2
_space_group_name_H-M_alt        'P -1'
_space_group_name_Hall           '-P 1'
loop_
_space_group_symop_operation_xyz
'x, y, z'
'-x, -y, -z'

_cell_length_a                   5.32051(4)
_cell_length_b                   10.45222(9)
_cell_length_c                   16.10170(12)
_cell_angle_alpha                90.5740(6)
_cell_angle_beta                 90.8760(6)
_cell_angle_gamma                103.0402(7)
_cell_volume                     872.156(12)
_cell_formula_units_Z            2
_cell_measurement_reflns_used    56836
_cell_measurement_temperature    100.01(10)
_cell_measurement_theta_max      30.0550
_cell_measurement_theta_min      1.9940
_shelx_estimated_absorpt_T_max   0.644
_shelx_estimated_absorpt_T_min   0.500
_exptl_absorpt_coefficient_mu    1.148
_exptl_absorpt_correction_T_max  1.000
_exptl_absorpt_correction_T_min  0.184
_exptl_absorpt_correction_type   gaussian
_exptl_absorpt_process_details   
;
CrysAlisPro 1.171.43.144a (Rigaku Oxford Diffraction, 2024)
Numerical absorption correction based on gaussian integration over
a multifaceted crystal model
Empirical absorption correction using spherical harmonics,
implemented in SCALE3 ABSPACK scaling algorithm.
;
_exptl_absorpt_special_details   ?
_exptl_crystal_colour            'clear colourless'
_exptl_crystal_colour_lustre     .
_exptl_crystal_colour_modifier   .
_exptl_crystal_colour_primary    colourless
_exptl_crystal_density_diffrn    2.346
_exptl_crystal_density_meas      ?
_exptl_crystal_density_method    ?
_exptl_crystal_description       block
_exptl_crystal_F_000             592
loop_
_exptl_crystal_face_index_h
_exptl_crystal_face_index_k
_exptl_crystal_face_index_l
_exptl_crystal_face_perp_dist
6 -7 -21 0.2528
0 14 18 0.2346
-6 8 21 0.1910
0 -14 -19 0.2478
7 8 8 0.4091
6 9 -15 0.3518
-7 -8 -8 0.3835
-2 2 -28 0.1899
1 -3 28 0.1854
-8 8 -12 0.2683
0 17 -11 0.2625
-4 16 -14 0.2887
8 -9 12 0.3273
8 4 4 0.4071
2 -17 13 0.2742
0 -18 -7 0.2753
9 -9 -9 0.2428
-7 -6 13 0.3164
-3 3 27 0.2053
-6 -11 11 0.3265
0 -16 15 0.2369
-9 9 1 0.2341
-7 15 0 0.2650
0 17 8 0.2656
-9 8 10 0.2018
0 -13 20 0.2363

_exptl_crystal_preparation       ?
_exptl_crystal_size_max          0.7
_exptl_crystal_size_mid          0.5
_exptl_crystal_size_min          0.42
loop_
_exptl_oxdiff_crystal_face_indexfrac_h
_exptl_oxdiff_crystal_face_indexfrac_k
_exptl_oxdiff_crystal_face_indexfrac_l
_exptl_oxdiff_crystal_face_x
_exptl_oxdiff_crystal_face_y
_exptl_oxdiff_crystal_face_z
6.2067 -7.0379 -20.9187 -0.2205 -0.9191 0.3264
0.3324 14.0023 17.7507 0.1934 0.8144 0.5471
-5.6654 8.2030 21.4290 0.2267 0.9458 -0.2324
0.2484 -13.8271 -18.6139 -0.2021 -0.8503 -0.4859
6.9271 8.2771 7.6166 -0.1718 0.2455 0.9540
5.5806 9.0040 -15.1298 0.2822 -0.4134 0.8657
-7.0262 -8.0199 -7.5751 0.1851 -0.2370 -0.9537
-1.7969 2.0266 -28.1358 0.6078 -0.7902 -0.0793
0.8060 -3.3508 28.3087 -0.6082 0.7913 -0.0630
-8.2558 8.4254 -11.8623 0.8922 -0.0214 -0.4511
-0.0191 16.8362 -11.3382 0.7734 -0.0210 0.6336
-4.1842 15.7464 -13.7308 0.9786 -0.0252 0.2045
8.1347 -8.8935 12.0863 -0.9062 0.0219 0.4222
8.4802 4.0412 3.6458 -0.3342 0.0062 0.9425
2.0820 -16.7933 12.8574 -0.8978 0.0237 -0.4398
0.0528 -17.6949 -6.5149 -0.5210 -0.5479 -0.6545
8.7213 -8.7526 -8.7890 -0.5979 -0.6329 0.4918
-7.0555 -6.1196 13.1259 -0.0762 0.4401 -0.8947
-3.3828 3.2665 26.8680 -0.1460 0.9675 -0.2063
-5.5186 -10.7506 11.2229 -0.2845 0.2573 -0.9235
0.1858 -15.7945 14.8535 -0.8009 0.1463 -0.5806
-9.1175 9.2200 0.5902 0.7644 0.3975 -0.5076
-7.3392 14.8301 0.2705 0.8790 0.4583 -0.1312
0.0215 17.3910 8.0665 0.4820 0.5883 0.6493
-8.5860 8.3796 10.3448 0.5534 0.6708 -0.4938
-0.0068 -13.0000 20.0145 -0.7753 0.3644 -0.4964

_exptl_transmission_factor_max   ?
_exptl_transmission_factor_min   ?
_diffrn_reflns_av_R_equivalents  0.0384
_diffrn_reflns_av_unetI/netI     0.0163
_diffrn_reflns_Laue_measured_fraction_full 0.999
_diffrn_reflns_Laue_measured_fraction_max 0.889
_diffrn_reflns_limit_h_max       9
_diffrn_reflns_limit_h_min       -8
_diffrn_reflns_limit_k_max       18
_diffrn_reflns_limit_k_min       -18
_diffrn_reflns_limit_l_max       28
_diffrn_reflns_limit_l_min       -28
_diffrn_reflns_number            99695
_diffrn_reflns_point_group_measured_fraction_full 0.999
_diffrn_reflns_point_group_measured_fraction_max 0.889
_diffrn_reflns_theta_full        19.665
_diffrn_reflns_theta_max         30.022
_diffrn_reflns_theta_min         1.856
_diffrn_ambient_environment      N~2~
_diffrn_ambient_temperature      100.01(10)
_diffrn_detector                 'Hybrid Pixel Array Detector'
_diffrn_detector_area_resol_mean 13.3333
_diffrn_detector_type            'Eiger2 R CdTe 1M'
_diffrn_measured_fraction_theta_full 0.999
_diffrn_measured_fraction_theta_max 0.889
_diffrn_measurement_details      
;
List of Runs (angles in degrees, time in seconds):

  # Type    Start    End  Width  t~exp~   \w     \q     \k     \f   Frames
#--------------------------------------------------------------------------
  1  \w    -55.00   3.00   0.50    1.00    --   -0.57 -19.00 -90.00  116
  2  \w    -63.00  46.00   0.50    1.00    --   -0.57   0.00 -90.00  218
  3  \w     -8.00  58.00   0.50    1.00    --   -0.57  19.00  90.00  132
  4  \w    -65.00   9.00   0.50    1.00    --   -0.57  -8.00   2.52  148
  5  \w    -28.00  10.00   0.50    1.00    --   -0.57  -8.00  40.59   76
  6  \w     -9.00  49.00   0.50    1.00    --   -0.57  19.00 150.00  116
  7  \w    -69.00   6.00   0.50    1.00    --   -0.57 -38.00 150.00  150
  8  \w    -19.00  31.00   0.50    1.00    --   -0.57 -99.00   0.00  100
  9  \w    -23.00  31.00   0.50    1.00    --   -0.57 -99.00  90.00  108
 10  \w    -23.00  29.00   0.50    1.00    --   -0.57 -99.00 -30.00  104
 11  \w    -22.00  25.00   0.50    1.00    --   -0.57 -99.00-120.00   94
 12  \w    -63.00  11.00   0.50    1.00    --   -0.57 -57.00 120.00  148
 13  \w    -22.00  56.00   0.50    1.00    --   -0.57  77.00 -30.00  156
 14  \w    -12.00  62.00   0.50    1.00    --   -0.57  57.00-180.00  148
 15  \w    -22.00  56.00   0.50    1.00    --   -0.57  77.00  60.00  156
 16  \w    -22.00  56.00   0.50    1.00    --   -0.57  77.00 120.00  156
 17  \w    -63.00  46.00   0.50    1.00    --   -0.57   0.00 -90.00  218
 18  \w    -22.00  56.00   0.50    1.00    --   -0.57  77.00-180.00  156
 19  \w    -22.00  56.00   0.50    1.00    --   -0.57  77.00-150.00  156
 20  \w    -57.00  21.00   0.50    1.00    --   -0.57 -77.00-120.00  156
 21  \w    -22.00  47.00   0.50    1.00    --   -0.57  77.00 -90.00  138
 22  \w    -22.00  56.00   0.50    1.00    --   -0.57  77.00-120.00  156
;
_diffrn_measurement_device       'four-circle diffractometer'
_diffrn_measurement_device_type  
'Rigaku OD, XtaLAB Synergy-S, Dualflex, Eiger2 R CdTe 1M'
_diffrn_measurement_method       '\w scans'
_diffrn_orient_matrix_type       
'CrysAlisPro convention (1999,Acta A55,543-557)'
_diffrn_orient_matrix_UB_11      -0.0493150000
_diffrn_orient_matrix_UB_12      0.0351593000
_diffrn_orient_matrix_UB_13      -0.0159187000
_diffrn_orient_matrix_UB_21      -0.0218514000
_diffrn_orient_matrix_UB_22      0.0195278000
_diffrn_orient_matrix_UB_23      0.0308856000
_diffrn_orient_matrix_UB_31      0.0934994000
_diffrn_orient_matrix_UB_32      0.0374321000
_diffrn_orient_matrix_UB_33      -0.0004553000
_diffrn_radiation_monochromator  mirror
_diffrn_radiation_probe          x-ray
_diffrn_radiation_type           'Ag K\a'
_diffrn_radiation_wavelength     0.56087
_diffrn_source                   'micro-focus sealed X-ray tube'
_diffrn_source_type              'PhotonJet (Ag) X-ray Source'
_reflns_Friedel_coverage         0.000
_reflns_Friedel_fraction_full    .
_reflns_Friedel_fraction_max     .
_reflns_number_gt                8391
_reflns_number_total             9247
_reflns_special_details          
;
 Reflections were merged by SHELXL according to the crystal
 class for the calculation of statistics and refinement.
 
 _reflns_Friedel_fraction is defined as the number of unique
 Friedel pairs measured divided by the number that would be
 possible theoretically, ignoring centric projections and
 systematic absences.
;
_reflns_threshold_expression     'I > 2\s(I)'
_computing_cell_refinement       'CrysAlisPro 1.171.43.144a (Rigaku OD, 2024)'
_computing_data_collection       
'CrysAlisPro system (CCD 44.112a 64-bit (release 21-05-2025))'
_computing_data_reduction        'CrysAlisPro 1.171.43.144a (Rigaku OD, 2024)'
_computing_molecular_graphics    'Olex2 1.5 (Dolomanov et al., 2009)'
_computing_publication_material  'Olex2 1.5 (Dolomanov et al., 2009)'
_computing_structure_refinement  'SHELXL 2019/3 (Sheldrick, 2015)'
_computing_structure_solution    'olex2.solve 1.5 (Bourhis et al., 2015)'
_refine_diff_density_max         0.547
_refine_diff_density_min         -0.439
_refine_diff_density_rms         0.057
_refine_ls_extinction_coef       0.0048(8)
_refine_ls_extinction_expression Fc^*^=kFc[1+0.001xFc^2^\l^3^/sin(2\q)]^-1/4^
_refine_ls_extinction_method     'SHELXL-2019/2 (Sheldrick 2019)'
_refine_ls_goodness_of_fit_ref   1.046
_refine_ls_hydrogen_treatment    refall
_refine_ls_matrix_type           full
_refine_ls_number_parameters     319
_refine_ls_number_reflns         9247
_refine_ls_number_restraints     0
_refine_ls_R_factor_all          0.0250
_refine_ls_R_factor_gt           0.0217
_refine_ls_restrained_S_all      1.046
_refine_ls_shift/su_max          0.003
_refine_ls_shift/su_mean         0.000
_refine_ls_structure_factor_coef Fsqd
_refine_ls_weighting_details     
'w=1/[\s^2^(Fo^2^)+(0.0258P)^2^+0.1772P] where P=(Fo^2^+2Fc^2^)/3'
_refine_ls_weighting_scheme      calc
_refine_ls_wR_factor_gt          0.0544
_refine_ls_wR_factor_ref         0.0554
_refine_special_details          ?
_olex2_refinement_description    
;
;
_atom_sites_solution_hydrogens   difmap
_atom_sites_solution_primary     iterative
_atom_sites_solution_secondary   ?
loop_
_atom_site_label
_atom_site_type_symbol
_atom_site_fract_x
_atom_site_fract_y
_atom_site_fract_z
_atom_site_U_iso_or_equiv
_atom_site_adp_type
_atom_site_occupancy
_atom_site_site_symmetry_order
_atom_site_calc_flag
_atom_site_refinement_flags_posn
_atom_site_refinement_flags_adp
_atom_site_refinement_flags_occupancy
_atom_site_disorder_assembly
_atom_site_disorder_group
As1 As 0.61341(2) 0.25519(2) 0.53280(2) 0.01705(2) Uani 1 1 d . . . . .
C1 C -0.01417(15) 0.52103(7) 0.28073(5) 0.01836(11) Uani 1 1 d . . . . .
F1 F -0.16979(12) 0.71147(5) 0.25433(3) 0.02536(10) Uani 1 1 d . . . . .
N1 N -0.15387(14) 0.50767(7) 0.34654(4) 0.02028(11) Uani 1 1 d . . . . .
H1A H -0.241(3) 0.5592(14) 0.3571(9) 0.026(3) Uiso 1 1 d . . . . .
H1B H -0.149(3) 0.4486(15) 0.3815(9) 0.030(3) Uiso 1 1 d . . . . .
O1 O 0.13470(13) 0.44882(6) 0.25829(4) 0.02471(12) Uani 1 1 d . . . . .
H1 H 0.102(4) 0.358(2) 0.2888(14) 0.080(7) Uiso 1 1 d . . . . .
C2 C -0.02765(15) 0.63320(7) 0.22104(5) 0.01958(12) Uani 1 1 d . . . . .
F2 F 0.21189(11) 0.70417(6) 0.20877(4) 0.02693(10) Uani 1 1 d . . . . .
N2 N 0.05990(14) 0.04508(7) 0.37769(5) 0.02169(12) Uani 1 1 d . . . . .
H2A H -0.052(3) 0.0421(16) 0.4120(10) 0.038(4) Uiso 1 1 d . . . . .
H2B H 0.126(3) -0.0223(16) 0.3759(10) 0.040(4) Uiso 1 1 d . . . . .
O2 O 0.03370(12) 0.24512(6) 0.33351(4) 0.02082(10) Uani 1 1 d . . . . .
C3 C -0.15190(17) 0.57925(8) 0.13634(5) 0.02288(13) Uani 1 1 d . . . . .
F3 F -0.38353(14) 0.50091(7) 0.15173(4) 0.03616(14) Uani 1 1 d . . . . .
C4 C -0.19329(19) 0.68366(9) 0.07336(5) 0.02535(15) Uani 1 1 d . . . . .
F4 F -0.00369(16) 0.50837(7) 0.09972(4) 0.03841(15) Uani 1 1 d . . . . .
C5 C 0.13267(14) 0.14790(7) 0.33142(4) 0.01732(11) Uani 1 1 d . . . . .
F5 F -0.34935(16) 0.75393(8) 0.10285(4) 0.04195(17) Uani 1 1 d . . . . .
C6 C 0.34325(14) 0.14345(7) 0.26751(5) 0.01703(11) Uani 1 1 d . . . . .
F6 F 0.02909(15) 0.76371(8) 0.05617(5) 0.04298(17) Uani 1 1 d . . . . .
C7 C 0.22019(15) 0.10207(8) 0.18093(5) 0.01921(12) Uani 1 1 d . . . . .
F7 F -0.29531(16) 0.62409(7) 0.00375(4) 0.03849(15) Uani 1 1 d . . . . .
C8 C 0.40706(17) 0.08764(9) 0.11088(5) 0.02434(14) Uani 1 1 d . . . . .
F8 F 0.49928(10) 0.26396(5) 0.26218(3) 0.02227(9) Uani 1 1 d . . . . .
F9 F 0.48511(10) 0.05774(5) 0.29065(3) 0.02247(9) Uani 1 1 d . . . . .
F10 F 0.08958(11) 0.19169(6) 0.15693(3) 0.02710(11) Uani 1 1 d . . . . .
F11 F 0.05287(12) -0.01466(6) 0.18886(4) 0.02897(11) Uani 1 1 d . . . . .
F12 F 0.57623(12) 0.20009(7) 0.09954(4) 0.03436(13) Uani 1 1 d . . . . .
F13 F 0.53233(15) -0.00445(7) 0.12821(4) 0.03736(15) Uani 1 1 d . . . . .
F14 F 0.27132(13) 0.05506(7) 0.04075(4) 0.03328(13) Uani 1 1 d . . . . .
F15 F 0.31737(11) 0.16492(6) 0.56109(4) 0.02782(11) Uani 1 1 d . . . . .
F16 F 0.47788(12) 0.31118(6) 0.44704(4) 0.03094(12) Uani 1 1 d . . . . .
F17 F 0.90848(10) 0.34812(5) 0.50413(3) 0.02417(9) Uani 1 1 d . . . . .
F18 F 0.66556(12) 0.12309(6) 0.47621(4) 0.03002(12) Uani 1 1 d . . . . .
F19 F 0.75675(12) 0.20059(6) 0.61834(4) 0.02883(11) Uani 1 1 d . . . . .
F20 F 0.56396(11) 0.38593(5) 0.59206(4) 0.02533(10) Uani 1 1 d . . . . .

loop_
_atom_site_aniso_label
_atom_site_aniso_U_11
_atom_site_aniso_U_22
_atom_site_aniso_U_33
_atom_site_aniso_U_23
_atom_site_aniso_U_13
_atom_site_aniso_U_12
As1 0.01876(4) 0.01566(4) 0.01724(4) 0.00109(2) 0.00397(2) 0.00470(2)
C1 0.0203(3) 0.0164(3) 0.0189(3) 0.0013(2) 0.0031(2) 0.0051(2)
F1 0.0354(3) 0.0208(2) 0.0240(2) 0.00039(18) 0.00415(19) 0.0149(2)
N1 0.0232(3) 0.0197(3) 0.0190(3) 0.0021(2) 0.0050(2) 0.0066(2)
O1 0.0300(3) 0.0227(3) 0.0256(3) 0.0052(2) 0.0091(2) 0.0141(2)
C2 0.0234(3) 0.0167(3) 0.0196(3) 0.0016(2) 0.0041(2) 0.0063(2)
F2 0.0258(2) 0.0243(2) 0.0284(2) 0.00638(19) 0.00429(19) 0.00034(19)
N2 0.0236(3) 0.0203(3) 0.0228(3) 0.0049(2) 0.0058(2) 0.0078(2)
O2 0.0243(2) 0.0195(2) 0.0213(2) 0.00215(19) 0.00283(19) 0.0102(2)
C3 0.0302(4) 0.0188(3) 0.0207(3) 0.0006(2) 0.0015(3) 0.0077(3)
F3 0.0388(3) 0.0302(3) 0.0322(3) 0.0077(2) -0.0056(2) -0.0073(2)
C4 0.0325(4) 0.0250(3) 0.0205(3) 0.0039(3) 0.0024(3) 0.0102(3)
F4 0.0616(4) 0.0394(3) 0.0244(3) -0.0059(2) -0.0005(3) 0.0331(3)
C5 0.0174(3) 0.0178(3) 0.0174(3) 0.0010(2) 0.0006(2) 0.0053(2)
F5 0.0602(4) 0.0477(4) 0.0305(3) 0.0078(3) 0.0061(3) 0.0378(4)
C6 0.0163(3) 0.0169(3) 0.0186(3) 0.0012(2) 0.0004(2) 0.0050(2)
F6 0.0410(4) 0.0464(4) 0.0368(3) 0.0217(3) 0.0019(3) -0.0011(3)
C7 0.0189(3) 0.0205(3) 0.0188(3) -0.0002(2) 0.0003(2) 0.0057(2)
F7 0.0573(4) 0.0359(3) 0.0237(3) -0.0007(2) -0.0097(3) 0.0142(3)
C8 0.0269(3) 0.0291(4) 0.0193(3) -0.0002(3) 0.0024(3) 0.0112(3)
F8 0.0205(2) 0.0198(2) 0.0244(2) 0.00001(17) 0.00248(16) -0.00012(16)
F9 0.0212(2) 0.0263(2) 0.0235(2) 0.00334(18) 0.00067(16) 0.01280(18)
F10 0.0281(2) 0.0348(3) 0.0234(2) 0.0003(2) -0.00367(18) 0.0179(2)
F11 0.0287(3) 0.0259(2) 0.0275(3) -0.0040(2) 0.0008(2) -0.0038(2)
F12 0.0306(3) 0.0408(3) 0.0293(3) 0.0032(2) 0.0096(2) 0.0023(2)
F13 0.0491(4) 0.0458(4) 0.0279(3) 0.0000(3) 0.0057(2) 0.0330(3)
F14 0.0389(3) 0.0441(3) 0.0183(2) -0.0047(2) -0.0014(2) 0.0126(3)
F15 0.0227(2) 0.0248(2) 0.0345(3) 0.0026(2) 0.0108(2) 0.00149(19)
F16 0.0320(3) 0.0337(3) 0.0250(2) 0.0077(2) -0.0058(2) 0.0030(2)
F17 0.0208(2) 0.0229(2) 0.0270(2) -0.00122(18) 0.00616(17) 0.00074(17)
F18 0.0338(3) 0.0198(2) 0.0350(3) -0.0072(2) 0.0142(2) 0.0024(2)
F19 0.0346(3) 0.0302(3) 0.0255(2) 0.0070(2) -0.0001(2) 0.0151(2)
F20 0.0267(2) 0.0214(2) 0.0300(3) -0.00428(19) 0.00546(19) 0.00975(19)

_geom_special_details            
;
 All esds (except the esd in the dihedral angle between two l.s. planes)
 are estimated using the full covariance matrix.  The cell esds are taken
 into account individually in the estimation of esds in distances, angles
 and torsion angles; correlations between esds in cell parameters are only
 used when they are defined by crystal symmetry.  An approximate (isotropic)
 treatment of cell esds is used for estimating esds involving l.s. planes.
;
loop_
_geom_bond_atom_site_label_1
_geom_bond_atom_site_label_2
_geom_bond_distance
_geom_bond_site_symmetry_2
_geom_bond_publ_flag
As1 F15 1.7142(5) . ?
As1 F16 1.7162(6) . ?
As1 F17 1.7217(5) . ?
As1 F18 1.7231(5) . ?
As1 F19 1.7276(6) . ?
As1 F20 1.7294(5) . ?
C1 N1 1.2942(10) . ?
C1 O1 1.2652(9) . ?
C1 C2 1.5369(10) . ?
F1 C2 1.3459(9) . ?
N1 H1A 0.806(15) . ?
N1 H1B 0.844(15) . ?
O1 H1 1.06(2) . ?
C2 F2 1.3407(9) . ?
C2 C3 1.5504(12) . ?
N2 H2A 0.815(17) . ?
N2 H2B 0.857(17) . ?
N2 C5 1.3027(10) . ?
O2 H1 1.36(2) . ?
O2 C5 1.2459(9) . ?
C3 F3 1.3449(11) . ?
C3 C4 1.5465(12) . ?
C3 F4 1.3370(10) . ?
C4 F5 1.3170(11) . ?
C4 F6 1.3208(12) . ?
C4 F7 1.3242(11) . ?
C5 C6 1.5408(10) . ?
C6 C7 1.5465(11) . ?
C6 F8 1.3475(9) . ?
C6 F9 1.3469(8) . ?
C7 C8 1.5434(11) . ?
C7 F10 1.3426(9) . ?
C7 F11 1.3468(9) . ?
C8 F12 1.3255(11) . ?
C8 F13 1.3183(10) . ?
C8 F14 1.3301(10) . ?

loop_
_geom_angle_atom_site_label_1
_geom_angle_atom_site_label_2
_geom_angle_atom_site_label_3
_geom_angle
_geom_angle_site_symmetry_1
_geom_angle_site_symmetry_3
_geom_angle_publ_flag
F15 As1 F16 90.68(3) . . ?
F15 As1 F17 179.03(3) . . ?
F15 As1 F18 90.14(3) . . ?
F15 As1 F19 90.63(3) . . ?
F15 As1 F20 89.67(3) . . ?
F16 As1 F17 88.67(3) . . ?
F16 As1 F18 90.57(3) . . ?
F16 As1 F19 178.69(3) . . ?
F16 As1 F20 91.02(3) . . ?
F17 As1 F18 90.58(3) . . ?
F17 As1 F19 90.03(3) . . ?
F17 As1 F20 89.62(3) . . ?
F18 As1 F19 89.30(3) . . ?
F18 As1 F20 178.41(3) . . ?
F19 As1 F20 89.12(3) . . ?
N1 C1 C2 118.79(7) . . ?
O1 C1 N1 126.65(7) . . ?
O1 C1 C2 114.55(6) . . ?
C1 N1 H1A 120.6(10) . . ?
C1 N1 H1B 121.7(10) . . ?
H1A N1 H1B 117.5(14) . . ?
C1 O1 H1 113.8(13) . . ?
C1 C2 C3 111.21(6) . . ?
F1 C2 C1 109.86(6) . . ?
F1 C2 C3 108.52(7) . . ?
F2 C2 C1 109.01(6) . . ?
F2 C2 F1 108.97(6) . . ?
F2 C2 C3 109.24(6) . . ?
H2A N2 H2B 115.1(15) . . ?
C5 N2 H2A 120.9(11) . . ?
C5 N2 H2B 123.9(11) . . ?
C5 O2 H1 127.5(10) . . ?
F3 C3 C2 107.49(7) . . ?
F3 C3 C4 107.92(7) . . ?
C4 C3 C2 115.77(7) . . ?
F4 C3 C2 109.37(7) . . ?
F4 C3 F3 109.11(8) . . ?
F4 C3 C4 107.04(7) . . ?
F5 C4 C3 111.15(7) . . ?
F5 C4 F6 108.53(9) . . ?
F5 C4 F7 108.89(8) . . ?
F6 C4 C3 110.42(8) . . ?
F6 C4 F7 108.62(8) . . ?
F7 C4 C3 109.19(7) . . ?
N2 C5 C6 117.04(6) . . ?
O2 C5 N2 123.81(7) . . ?
O2 C5 C6 119.06(6) . . ?
C5 C6 C7 110.44(6) . . ?
F8 C6 C5 109.05(6) . . ?
F8 C6 C7 108.68(6) . . ?
F9 C6 C5 110.74(6) . . ?
F9 C6 C7 108.93(6) . . ?
F9 C6 F8 108.96(6) . . ?
C8 C7 C6 116.48(6) . . ?
F10 C7 C6 108.30(6) . . ?
F10 C7 C8 107.59(6) . . ?
F10 C7 F11 108.93(7) . . ?
F11 C7 C6 107.64(6) . . ?
F11 C7 C8 107.72(7) . . ?
F12 C8 C7 110.66(7) . . ?
F12 C8 F14 108.43(7) . . ?
F13 C8 C7 110.98(7) . . ?
F13 C8 F12 109.06(8) . . ?
F13 C8 F14 108.96(8) . . ?
F14 C8 C7 108.70(7) . . ?

loop_
_geom_hbond_atom_site_label_D
_geom_hbond_atom_site_label_H
_geom_hbond_atom_site_label_A
_geom_hbond_distance_DH
_geom_hbond_distance_HA
_geom_hbond_distance_DA
_geom_hbond_angle_DHA
_geom_hbond_site_symmetry_A
_geom_hbond_publ_flag
N1 H1A F20 0.806(15) 2.103(14) 2.8485(9) 153.9(14) 2_566 yes
N1 H1B F16 0.844(15) 2.434(14) 3.0039(9) 125.5(12) 1_455 yes
N1 H1B F17 0.844(15) 2.295(15) 3.1046(9) 161.0(13) 1_455 yes
O1 H1 O2 1.06(2) 1.36(2) 2.4174(9) 172(2) . yes
N2 H2A F15 0.815(17) 2.349(16) 2.8168(9) 117.2(14) 2_556 yes
N2 H2A F18 0.815(17) 2.155(17) 2.9036(9) 152.7(15) 1_455 yes
N2 H2B F19 0.857(17) 2.096(17) 2.9464(9) 171.7(15) 2_656 yes

loop_
_geom_torsion_atom_site_label_1
_geom_torsion_atom_site_label_2
_geom_torsion_atom_site_label_3
_geom_torsion_atom_site_label_4
_geom_torsion
_geom_torsion_site_symmetry_1
_geom_torsion_site_symmetry_2
_geom_torsion_site_symmetry_3
_geom_torsion_site_symmetry_4
_geom_torsion_publ_flag
C1 C2 C3 F3 55.14(9) . . . . ?
C1 C2 C3 C4 175.83(7) . . . . ?
C1 C2 C3 F4 -63.20(9) . . . . ?
F1 C2 C3 F3 -65.81(8) . . . . ?
F1 C2 C3 C4 54.88(9) . . . . ?
F1 C2 C3 F4 175.85(7) . . . . ?
N1 C1 C2 F1 7.13(10) . . . . ?
N1 C1 C2 F2 126.46(8) . . . . ?
N1 C1 C2 C3 -113.03(8) . . . . ?
O1 C1 C2 F1 -173.91(7) . . . . ?
O1 C1 C2 F2 -54.58(9) . . . . ?
O1 C1 C2 C3 65.93(9) . . . . ?
C2 C3 C4 F5 -61.10(11) . . . . ?
C2 C3 C4 F6 59.40(10) . . . . ?
C2 C3 C4 F7 178.76(8) . . . . ?
F2 C2 C3 F3 175.51(6) . . . . ?
F2 C2 C3 C4 -63.81(9) . . . . ?
F2 C2 C3 F4 57.17(9) . . . . ?
N2 C5 C6 C7 97.16(8) . . . . ?
N2 C5 C6 F8 -143.48(7) . . . . ?
N2 C5 C6 F9 -23.59(9) . . . . ?
O2 C5 C6 C7 -79.50(9) . . . . ?
O2 C5 C6 F8 39.86(9) . . . . ?
O2 C5 C6 F9 159.75(7) . . . . ?
F3 C3 C4 F5 59.36(10) . . . . ?
F3 C3 C4 F6 179.85(8) . . . . ?
F3 C3 C4 F7 -60.79(9) . . . . ?
F4 C3 C4 F5 176.68(8) . . . . ?
F4 C3 C4 F6 -62.82(10) . . . . ?
F4 C3 C4 F7 56.54(10) . . . . ?
C5 C6 C7 C8 -177.57(6) . . . . ?
C5 C6 C7 F10 61.07(8) . . . . ?
C5 C6 C7 F11 -56.56(8) . . . . ?
C6 C7 C8 F12 -59.50(9) . . . . ?
C6 C7 C8 F13 61.72(10) . . . . ?
C6 C7 C8 F14 -178.47(7) . . . . ?
F8 C6 C7 C8 62.85(8) . . . . ?
F8 C6 C7 F10 -58.51(8) . . . . ?
F8 C6 C7 F11 -176.14(6) . . . . ?
F9 C6 C7 C8 -55.74(9) . . . . ?
F9 C6 C7 F10 -177.10(6) . . . . ?
F9 C6 C7 F11 65.27(8) . . . . ?
F10 C7 C8 F12 62.23(9) . . . . ?
F10 C7 C8 F13 -176.54(7) . . . . ?
F10 C7 C8 F14 -56.73(9) . . . . ?
F11 C7 C8 F12 179.52(7) . . . . ?
F11 C7 C8 F13 -59.25(9) . . . . ?
F11 C7 C8 F14 60.56(9) . . . . ?

_shelx_res_file                  
;
TITL
    pfbah_hemi_2_1.res
    created by SHELXL-2019/3 at 14:01:03 on 01-Sep-2025
CELL 0.56087 5.320505 10.452218 16.101704 90.574 90.876 103.0402
ZERR 2 0.000044 0.000087 0.000121 0.0006 0.0006 0.0007
LATT 1
SFAC C H As F N O
UNIT 16 10 2 40 4 4
EQIV $1 -X,1-Y,1-Z
EQIV $2 -1+X,+Y,+Z
EQIV $3 1-X,-Y,1-Z
EQIV $4 -X,-Y,1-Z

L.S. 20
PLAN  10
SIZE 0.42 0.5 0.7
TEMP -173
CONF
HTAB N1 F20_$1
HTAB N1 F16_$2
HTAB N1 F17_$2
HTAB O1 O2
HTAB N2 F19_$3
HTAB N2 F15_$4
HTAB N2 F18_$2
MORE -1
BOND $H
fmap 2 53
acta
REM <olex2.extras>
REM <HklSrc "%.\\pfbaH_hemi_2_1.hkl">
REM </olex2.extras>

WGHT    0.025800    0.177200
EXTI    0.004809
FVAR       5.94243
AS1   3    0.613406    0.255189    0.532798    11.00000    0.01876    0.01566 =
         0.01724    0.00109    0.00397    0.00470
C1    1   -0.014171    0.521026    0.280734    11.00000    0.02030    0.01644 =
         0.01890    0.00135    0.00312    0.00509
F1    4   -0.169793    0.711474    0.254334    11.00000    0.03544    0.02077 =
         0.02405    0.00039    0.00415    0.01490
N1    5   -0.153871    0.507671    0.346543    11.00000    0.02317    0.01969 =
         0.01899    0.00214    0.00500    0.00657
H1A   2   -0.241491    0.559153    0.357114    11.00000    0.02629
H1B   2   -0.149119    0.448614    0.381473    11.00000    0.03050
O1    6    0.134697    0.448816    0.258295    11.00000    0.03003    0.02267 =
         0.02564    0.00523    0.00906    0.01406
H1    2    0.102092    0.357500    0.288823    11.00000    0.08044
C2    1   -0.027648    0.633197    0.221041    11.00000    0.02342    0.01670 =
         0.01963    0.00164    0.00408    0.00634
F2    4    0.211886    0.704174    0.208772    11.00000    0.02580    0.02432 =
         0.02838    0.00638    0.00429    0.00034
N2    5    0.059900    0.045077    0.377693    11.00000    0.02363    0.02025 =
         0.02279    0.00494    0.00583    0.00775
H2A   2   -0.052104    0.042070    0.412047    11.00000    0.03800
H2B   2    0.126413   -0.022281    0.375866    11.00000    0.03981
O2    6    0.033701    0.245118    0.333508    11.00000    0.02429    0.01946 =
         0.02132    0.00215    0.00283    0.01020
C3    1   -0.151903    0.579248    0.136344    11.00000    0.03025    0.01881 =
         0.02068    0.00061    0.00147    0.00775
F3    4   -0.383532    0.500906    0.151733    11.00000    0.03882    0.03022 =
         0.03223    0.00765   -0.00557   -0.00726
C4    1   -0.193291    0.683662    0.073364    11.00000    0.03253    0.02495 =
         0.02045    0.00389    0.00236    0.01018
F4    4   -0.003693    0.508374    0.099719    11.00000    0.06164    0.03936 =
         0.02439   -0.00591   -0.00053    0.03315
C5    1    0.132673    0.147898    0.331424    11.00000    0.01744    0.01776 =
         0.01742    0.00103    0.00064    0.00534
F5    4   -0.349348    0.753934    0.102850    11.00000    0.06021    0.04770 =
         0.03046    0.00784    0.00613    0.03782
C6    1    0.343251    0.143450    0.267514    11.00000    0.01626    0.01686 =
         0.01856    0.00115    0.00044    0.00496
F6    4    0.029088    0.763710    0.056167    11.00000    0.04103    0.04638 =
         0.03676    0.02168    0.00195   -0.00114
C7    1    0.220188    0.102072    0.180929    11.00000    0.01894    0.02045 =
         0.01883   -0.00016    0.00033    0.00573
F7    4   -0.295314    0.624092    0.003752    11.00000    0.05725    0.03588 =
         0.02372   -0.00066   -0.00973    0.01419
C8    1    0.407055    0.087638    0.110880    11.00000    0.02690    0.02913 =
         0.01934   -0.00019    0.00236    0.01116
F8    4    0.499283    0.263962    0.262178    11.00000    0.02052    0.01976 =
         0.02438    0.00001    0.00248   -0.00012
F9    4    0.485111    0.057740    0.290646    11.00000    0.02123    0.02631 =
         0.02347    0.00334    0.00067    0.01280
F10   4    0.089577    0.191693    0.156925    11.00000    0.02815    0.03479 =
         0.02338    0.00035   -0.00367    0.01795
F11   4    0.052871   -0.014658    0.188861    11.00000    0.02869    0.02593 =
         0.02749   -0.00402    0.00078   -0.00377
F12   4    0.576227    0.200089    0.099540    11.00000    0.03056    0.04082 =
         0.02931    0.00322    0.00960    0.00232
F13   4    0.532329   -0.004450    0.128214    11.00000    0.04910    0.04583 =
         0.02788   -0.00004    0.00571    0.03296
F14   4    0.271319    0.055055    0.040748    11.00000    0.03886    0.04406 =
         0.01826   -0.00467   -0.00136    0.01256
F15   4    0.317373    0.164920    0.561088    11.00000    0.02266    0.02479 =
         0.03454    0.00255    0.01081    0.00149
F16   4    0.477876    0.311177    0.447043    11.00000    0.03198    0.03370 =
         0.02501    0.00772   -0.00582    0.00303
F17   4    0.908483    0.348116    0.504133    11.00000    0.02076    0.02294 =
         0.02697   -0.00122    0.00616    0.00074
F18   4    0.665565    0.123090    0.476214    11.00000    0.03382    0.01979 =
         0.03499   -0.00719    0.01425    0.00241
F19   4    0.756752    0.200594    0.618345    11.00000    0.03459    0.03022 =
         0.02549    0.00698   -0.00013    0.01511
F20   4    0.563960    0.385929    0.592056    11.00000    0.02673    0.02138 =
         0.02999   -0.00428    0.00546    0.00975
HKLF 4


REM
REM wR2 = 0.0554, GooF = S = 1.046, Restrained GooF = 1.046 for all data
REM R1 = 0.0217 for 8391 Fo > 4sig(Fo) and 0.0250 for all 9247 data
REM 319 parameters refined using 0 restraints

END

WGHT      0.0258      0.1772

REM Highest difference peak  0.547,  deepest hole -0.439,  1-sigma level  0.057
Q1    1   0.2779  0.1216  0.2232  11.00000  0.05    0.55
Q2    1   0.2572  0.1454  0.3001  11.00000  0.05    0.53
Q3    1  -0.0785  0.5194  0.3176  11.00000  0.05    0.47
Q4    1  -0.0825  0.6111  0.1753  11.00000  0.05    0.47
Q5    1   0.3230  0.0941  0.1461  11.00000  0.05    0.45
Q6    1   0.0446  0.7015  0.0406  11.00000  0.05    0.45
Q7    1  -0.0263  0.5762  0.2483  11.00000  0.05    0.44
Q8    1   0.0920  0.1002  0.3587  11.00000  0.05    0.44
Q9    1  -0.1827  0.6343  0.1058  11.00000  0.05    0.43
Q10   1  -0.4158  0.6922  0.0939  11.00000  0.05    0.39
;
_shelx_res_checksum              34534
_olex2_exptl_crystal_mounting_method 'MiTeGen loop'
_olex2_submission_special_instructions 'No special instructions were received'
_oxdiff_exptl_absorpt_empirical_details 
;
Empirical correction (ABSPACK) includes:
- Absorption correction using spherical harmonics
- Frame scaling
;
_oxdiff_exptl_absorpt_empirical_full_max 1.260
_oxdiff_exptl_absorpt_empirical_full_min 0.837
####################################################################### 
# 
# This file contains crystal structure data downloaded from the 
# Cambridge Structural Database (CSD) hosted by the Cambridge 
# Crystallographic Data Centre (CCDC).
# 
# Full information about CCDC data access policies and citation 
# guidelines are available at http://www.ccdc.cam.ac.uk/access/V1 
# 
# Audit and citation data items may have been added by the CCDC. 
# Please retain this information to preserve the provenance of 
# this file and to allow appropriate attribution of the data. 
# 
#######################################################################

data_f3cco(oh)nh2_as_1_2
_database_code_depnum_ccdc_archive 'CCDC 2493135'
loop_
_audit_author_name
_audit_author_address
'Erik Uran'
;Jozef Stefan Institute
Slovenia
;
_audit_update_record             
;
2025-10-03 deposited with the CCDC.	2025-11-03 downloaded from the CCDC.
;
# start Validation Reply Form
_vrf_PLAT355_f3cco(oh)nh2_as_1_2 
;
PROBLEM: Long   O-H (X0.82,N0.98A)  O1       - H1       .       1.13 Ang.
RESPONSE: The H1 atom participates in a strong charge-assisted hydrogen bonding interaction.
;
# Added during the CSD deposition process: Friday 03 October 2025 05:50 PM
# end Validation Reply Form

_audit_creation_date             2025-10-02
_audit_creation_method           
;
Olex2 1.5
(compiled 2025.07.13 svn.rb7424aed for OlexSys, GUI svn.r7314)
;
_shelx_SHELXL_version_number     2019/3
loop_
_audit_author_email
erik.uran@ijs.si
_chemical_name_common            ?
_chemical_name_systematic        ?
_chemical_formula_moiety         'As F6, C2 H3 F3 N O, C2 H2 F3 N O'
_chemical_formula_sum            'C4 H5 As F12 N2 O2'
_chemical_formula_weight         416.02
_chemical_melting_point          ?
_chemical_oxdiff_formula         'C4 H3 As F12 N2 O2'
_chemical_oxdiff_usercomment     'EU, 100 K, LT mounting'
loop_
_atom_type_symbol
_atom_type_description
_atom_type_scat_dispersion_real
_atom_type_scat_dispersion_imag
_atom_type_scat_source
C C 0.0181 0.0091 'International Tables Vol C Tables 4.2.6.8 and 6.1.1.4'
H H 0.0000 0.0000 'International Tables Vol C Tables 4.2.6.8 and 6.1.1.4'
As As -0.9300 1.0051 'International Tables Vol C Tables 4.2.6.8 and 6.1.1.4'
F F 0.0727 0.0534 'International Tables Vol C Tables 4.2.6.8 and 6.1.1.4'
N N 0.0311 0.0180 'International Tables Vol C Tables 4.2.6.8 and 6.1.1.4'
O O 0.0492 0.0322 'International Tables Vol C Tables 4.2.6.8 and 6.1.1.4'

_shelx_space_group_comment       
;
The symmetry employed for this shelxl refinement is uniquely defined
by the following loop, which should always be used as a source of
symmetry information in preference to the above space-group names.
They are only intended as comments.
;
_space_group_crystal_system      triclinic
_space_group_IT_number           2
_space_group_name_H-M_alt        'P -1'
_space_group_name_Hall           '-P 1'
loop_
_space_group_symop_operation_xyz
'x, y, z'
'-x, -y, -z'

_cell_length_a                   5.2815(3)
_cell_length_b                   10.1517(6)
_cell_length_c                   12.4911(6)
_cell_angle_alpha                108.936(5)
_cell_angle_beta                 93.107(5)
_cell_angle_gamma                102.904(5)
_cell_volume                     611.63(6)
_cell_formula_units_Z            2
_cell_measurement_reflns_used    6114
_cell_measurement_temperature    100.00(10)
_cell_measurement_theta_max      75.8360
_cell_measurement_theta_min      3.7370
_shelx_estimated_absorpt_T_max   0.854
_shelx_estimated_absorpt_T_min   0.737
_exptl_absorpt_coefficient_mu    5.423
_exptl_absorpt_correction_T_max  0.933
_exptl_absorpt_correction_T_min  0.823
_exptl_absorpt_correction_type   gaussian
_exptl_absorpt_process_details   
;
CrysAlisPro 1.171.44.117a (Rigaku Oxford Diffraction, 2025)
Numerical absorption correction based on gaussian integration over
a multifaceted crystal model
Empirical absorption correction using spherical harmonics,
implemented in SCALE3 ABSPACK scaling algorithm.
;
_exptl_absorpt_special_details   ?
_exptl_crystal_colour            'clear colourless'
_exptl_crystal_colour_lustre     .
_exptl_crystal_colour_modifier   .
_exptl_crystal_colour_primary    colourless
_exptl_crystal_density_diffrn    2.259
_exptl_crystal_density_meas      ?
_exptl_crystal_density_method    ?
_exptl_crystal_description       irregular
_exptl_crystal_F_000             400
loop_
_exptl_crystal_face_index_h
_exptl_crystal_face_index_k
_exptl_crystal_face_index_l
_exptl_crystal_face_perp_dist
2 3 -4 0.0215
-3 3 -3 0.0183
1 -5 6 0.0228
-2 -4 5 0.0297
2 4 -4 0.0244
-1 2 6 0.0154
0 -5 -2 0.0183
2 -1 -7 0.0212
2 2 4 0.0162
-2 -2 -4 0.0162
0 1 -8 0.0249
3 1 -2 0.0234
0 5 -7 0.0263
1 -7 2 0.0216
0 6 -4 0.0296

_exptl_crystal_size_max          0.06
_exptl_crystal_size_mid          0.05
_exptl_crystal_size_min          0.03
loop_
_exptl_oxdiff_crystal_face_indexfrac_h
_exptl_oxdiff_crystal_face_indexfrac_k
_exptl_oxdiff_crystal_face_indexfrac_l
_exptl_oxdiff_crystal_face_x
_exptl_oxdiff_crystal_face_y
_exptl_oxdiff_crystal_face_z
2.4292 3.1248 -4.2357 0.0301 0.1350 0.9904
-3.0374 2.6449 -3.3407 -0.2249 -0.9429 -0.2457
1.3672 -4.9259 6.4276 0.2081 0.8657 -0.4553
-2.1923 -3.5156 4.7395 -0.0072 -0.0397 -0.9992
1.9877 4.1693 -4.1838 0.1415 -0.0206 0.9897
-1.3255 1.8055 6.4824 0.9024 -0.1171 -0.4146
-0.4003 -4.8594 -2.3938 -0.9023 0.1189 -0.4145
1.6670 -0.6764 -6.8687 -0.7884 0.1018 0.6067
2.0638 1.6850 3.8635 0.7696 0.4902 0.4092
-2.0638 -1.6850 -3.8635 -0.7696 -0.4902 -0.4092
-0.2789 1.4443 -7.9493 -0.7569 -0.4842 0.4390
3.2030 0.8947 -1.7629 0.0821 0.5409 0.8370
-0.4378 5.4330 -6.5067 -0.1034 -0.7060 0.7007
1.2489 -6.5087 2.0510 -0.5018 0.7552 -0.4218
-0.1421 6.4484 -3.5021 0.3868 -0.5807 0.7164

_exptl_transmission_factor_max   ?
_exptl_transmission_factor_min   ?
_diffrn_reflns_av_R_equivalents  0.1016
_diffrn_reflns_av_unetI/netI     0.0595
_diffrn_reflns_Laue_measured_fraction_full 0.999
_diffrn_reflns_Laue_measured_fraction_max 0.988
_diffrn_reflns_limit_h_max       6
_diffrn_reflns_limit_h_min       -6
_diffrn_reflns_limit_k_max       12
_diffrn_reflns_limit_k_min       -12
_diffrn_reflns_limit_l_max       15
_diffrn_reflns_limit_l_min       -15
_diffrn_reflns_number            17976
_diffrn_reflns_point_group_measured_fraction_full 0.999
_diffrn_reflns_point_group_measured_fraction_max 0.988
_diffrn_reflns_theta_full        67.684
_diffrn_reflns_theta_max         76.042
_diffrn_reflns_theta_min         3.777
_diffrn_ambient_environment      N~2~
_diffrn_ambient_temperature      100.00(10)
_diffrn_detector                 'Hybrid Pixel Array Detector'
_diffrn_detector_area_resol_mean 13.3333
_diffrn_detector_type            'Eiger2 R CdTe 1M'
_diffrn_measured_fraction_theta_full 0.999
_diffrn_measured_fraction_theta_max 0.988
_diffrn_measurement_details      
;
List of Runs (angles in degrees, time in seconds):

  # Type    Start    End  Width  t~exp~   \w     \q     \k     \f   Frames
#--------------------------------------------------------------------------
  1  \w   -115.00 -81.00   0.50    0.50    --  -47.94 -42.00 -91.97   68
  2  \w    -58.00 -16.00   0.50    0.50    --  -47.94  57.00 -60.00   84
  3  \w    -71.00 -26.00   0.50    0.50    --  -47.94 -77.00  60.00   90
  4  \w    -14.00  12.00   0.50    0.50    --  -47.94  57.00 -60.00   52
  5  \w    -78.00 -44.00   0.50    0.50    --  -47.94 -42.00 -91.97   68
  6  \w    -95.00 -43.00   0.50    0.50    --  -47.94 -41.00  98.25  104
  7  \w    -98.00 -72.00   0.50    0.50    --  -47.94 -77.00-180.00   52
  8  \w    -52.00 -26.00   0.50    0.50    --  -47.94 -77.00   0.00   52
  9  \w    -52.00 -26.00   0.50    0.50    --  -47.94 -77.00 -90.00   52
 10  \w    -76.00 -43.00   0.50    0.50    --  -47.94 -47.00 157.59   66
 11  \w    -54.00 -28.00   0.50    0.50    --  -47.94 -77.00 -30.00   52
 12  \w    -56.00 -29.00   0.50    0.50    --  -47.94 -77.00-180.00   54
 13  \w     44.00  69.00   0.50    0.50    --   47.94 -77.00 -30.00   50
 14  \w     28.00  53.00   0.50    0.50    --   47.94  77.00  60.00   50
 15  \w     -8.00  33.00   0.50    0.50    --   47.94 -77.00 -30.00   82
 16  \w     37.00  81.00   0.50    0.50    --   47.94  57.00   0.00   88
 17  \w     29.00  65.00   0.50    0.50    --   47.94  77.00 150.00   72
 18  \w     29.00  58.00   0.50    0.50    --   47.94  77.00-150.00   58
 19  \w     -4.00  58.00   0.50    0.50    --   47.94 -77.00 150.00  124
 20  \w     37.00  76.00   0.50    0.50    --   47.94  57.00 -60.00   78
 21  \w     28.00  53.00   0.50    0.50    --   47.94  77.00 -90.00   50
 22  \w     38.00  64.00   0.50    0.50    --   47.94  57.00-150.00   52
 23  \w     31.00  58.00   0.50    0.50    --   47.94  77.00  90.00   54
 24  \w    -90.00 -63.00   0.50    1.50    --  -82.50 -73.00 -81.18   54
 25  \w    -52.00 -22.00   0.50    1.50    --  -82.50  45.00-120.00   60
 26  \w    -88.00 -63.00   0.50    1.50    --  -82.50 -71.00-121.39   50
 27  \w    -54.00 -29.00   0.50    1.50    --  -82.50  45.00  60.00   50
 28  \w    -89.00 -63.00   0.50    1.50    --  -82.50 -72.00 121.98   52
 29  \w    -91.00 -65.00   0.50    1.50    --  -82.50 -66.00 -31.15   52
 30  \w    -88.00 -63.00   0.50    1.50    --  -82.50 -73.00-105.86   50
 31  \w    -54.00 -29.00   0.50    1.50    --  -82.50  45.00 -30.00   50
 32  \w    -90.00 -64.00   0.50    1.50    --  -82.50 -70.00  -8.12   52
 33  \w    -90.00 -65.00   0.50    1.50    --  -82.50 -68.00 -65.00   50
 34  \w    -90.00 -63.00   0.50    1.50    --  -82.50 -71.00  98.39   54
 35  \w    -94.00 -69.00   0.50    1.50    --  -82.50 -61.00-150.00   50
 36  \w    -88.00 -62.00   0.50    1.50    --  -82.50 -74.00  45.66   52
 37  \w    -94.00 -61.00   0.50    1.50    --  -82.50 -77.00  30.00   66
 38  \w    -91.00 -65.00   0.50    1.50    --  -82.50 -68.00 177.38   52
 39  \w    -49.00 -23.00   0.50    1.50    --  -82.50  45.00   0.00   52
 40  \w    -94.00 -67.00   0.50    1.50    --  -82.50 -66.00  54.95   54
 41  \w    -86.00 -61.00   0.50    1.50    --  -82.50 -77.00-150.00   50
 42  \w    -91.00 -66.00   0.50    1.50    --  -82.50 -65.00 -56.01   50
 43  \w    -53.00 -26.00   0.50    1.50    --  -82.50  45.00 150.00   54
 44  \w    -87.00 -61.00   0.50    1.50    --  -82.50 -77.00  90.00   52
 45  \w    -88.00 -63.00   0.50    1.50    --  -82.50 -73.00 156.16   50
 46  \w    -54.00 -29.00   0.50    1.50    --  -82.50  45.00  90.00   50
 47  \w     91.00 143.00   0.50    1.50    --  104.00  61.00 -60.00  104
 48  \w    132.00 158.00   0.50    1.50    --  104.00  77.00  60.00   52
 49  \w    121.00 168.00   0.50    1.50    --  104.00  45.00  60.00   94
 50  \w     87.00 125.00   0.50    1.50    --  104.00  77.00  60.00   76
 51  \w     90.00 147.00   0.50    1.50    --  104.00  61.00 120.00  114
 52  \w    133.00 161.00   0.50    1.50    --  104.00  77.00 -30.00   56
 53  \w     83.00 109.00   0.50    1.50    --  104.00  77.00 -30.00   52
 54  \w     54.00  88.00   0.50    1.50    --  104.00 -77.00  60.00   68
 55  \w     49.00  96.00   0.50    1.50    --  104.00 -77.00 -60.00   94
 56  \w     51.00  96.00   0.50    1.50    --  104.00 -77.00 -30.00   90
 57  \w    126.00 159.00   0.50    1.50    --  104.00  77.00-180.00   66
 58  \w     87.00 120.00   0.50    1.50    --  104.00  77.00-180.00   66
 59  \w    139.00 165.00   0.50    1.50    --  104.00  61.00 150.00   52
 60  \w     93.00 132.00   0.50    1.50    --  104.00  61.00 150.00   78
 61  \w     90.00 123.00   0.50    1.50    --  104.00  61.00-120.00   66
 62  \w    131.00 164.00   0.50    1.50    --  104.00  61.00-120.00   66
 63  \w     77.00 104.00   0.50    1.50    --  104.00 -80.00 153.99   54
 64  \w     84.00 110.00   0.50    1.50    --  104.00  77.00-150.00   52
 65  \w     48.00  87.00   0.50    1.50    --  104.00 -77.00 -90.00   78
 66  \w     47.00  76.00   0.50    1.50    --  104.00 -80.00 153.99   58
 67  \w     93.00 120.00   0.50    1.50    --  104.00  61.00-180.00   54
 68  \w    136.00 162.00   0.50    1.50    --  104.00  45.00 -90.00   52
 69  \w    133.00 161.00   0.50    1.50    --  104.00  77.00  90.00   56
 70  \w     49.00  75.00   0.50    1.50    --  104.00 -66.00-135.89   52
 71  \w     93.00 118.00   0.50    1.50    --  104.00  77.00  90.00   50
 72  \w     91.00 154.00   0.50    1.50    --  104.00  61.00  30.00  126
 73  \w     48.00 124.00   0.50    1.50    --  104.00 -80.00-172.71  152
 74  \w     49.00  96.00   0.50    1.50    --  104.00 -77.00   0.00   94
 75  \w     49.00 103.00   0.50    1.50    --  104.00 -80.00 119.99  108
 76  \w     91.00 123.00   0.50    1.50    --  104.00  61.00   0.00   64
 77  \w    125.00 158.00   0.50    1.50    --  104.00  61.00 -30.00   66
 78  \w    101.00 128.00   0.50    1.50    --  104.00  45.00-180.00   54
 79  \w     95.00 122.00   0.50    1.50    --  104.00  61.00 -30.00   54
 80  \w     88.00 113.00   0.50    1.50    --  104.00 -80.00-146.95   50
 81  \w    123.00 151.00   0.50    1.50    --  104.00  45.00  90.00   56
 82  \w    136.00 161.00   0.50    1.50    --  104.00  77.00  30.00   50
 83  \w     48.00  86.00   0.50    1.50    --  104.00 -77.00  90.00   76
 84  \w    127.00 161.00   0.50    1.50    --  104.00  77.00 150.00   68
 85  \w     85.00 116.00   0.50    1.50    --  104.00  77.00  30.00   62
 86  \w    101.00 134.00   0.50    1.50    --  104.00  45.00 -90.00   66
 87  \w     49.00  79.00   0.50    1.50    --  104.00 -77.00  30.00   60
 88  \w    142.00 170.00   0.50    1.50    --  104.00  45.00   0.00   56
 89  \w     84.00 110.00   0.50    1.50    --  104.00  77.00 150.00   52
 90  \w    124.00 156.00   0.50    1.50    --  104.00  61.00-180.00   64
 91  \w     99.00 164.00   0.50    1.50    --  104.00  61.00-150.00  130
 92  \w    106.00 131.00   0.50    1.50    --  104.00  61.00  90.00   50
 93  \w    139.00 165.00   0.50    1.50    --  104.00  61.00  90.00   52
 94  \w     48.00  74.00   0.50    1.50    --  104.00 -80.00-146.95   52
 95  \w    134.00 159.00   0.50    1.50    --  104.00  77.00 120.00   50
 96  \w     87.00 113.00   0.50    1.50    --  104.00  77.00 120.00   52
 97  \w    136.00 161.00   0.50    1.50    --  104.00  77.00-120.00   50
 98  \w    130.00 161.00   0.50    1.50    --  104.00  77.00 -60.00   62
 99  \w     84.00 109.00   0.50    1.50    --  104.00  77.00 -60.00   50
100  \w     83.00 117.00   0.50    1.50    --  104.00  77.00-120.00   68
101  \w     47.00 111.00   0.50    1.50    --  104.00 -80.00  47.89  128
102  \w    133.00 158.00   0.50    1.50    --  104.00  77.00 -90.00   50
103  \w     84.00 119.00   0.50    1.50    --  104.00  77.00 -90.00   70
104  \w    136.00 161.00   0.50    1.50    --  104.00  77.00   0.00   50
105  \w     83.00 124.00   0.50    1.50    --  104.00  77.00   0.00   82
106  \w    -37.00 -11.00   0.50    0.50    --  -48.19  97.00  74.00   52
107  \w    -55.00 -29.00   0.50    0.50    --  -48.19 -77.00 150.00   52
108  \w    -54.00 -28.00   0.50    0.50    --  -48.19 -77.00-120.00   52
109  \w    -86.00 -40.00   0.50    0.50    --  -48.19 -19.00 150.00   92
110  \w    -53.00 -27.00   0.50    0.50    --  -48.19 -77.00 -60.00   52
111  \w     45.00  72.00   0.50    0.50    --   48.19  38.00 -60.00   54
112  \w    -87.00 -62.00   0.50    1.50    --  -82.50 -74.00-145.16   50
113  \w    -88.00 -62.00   0.50    1.50    --  -82.50 -77.00 -30.00   52
114  \w    -90.00 -64.00   0.50    1.50    --  -82.50 -70.00   1.32   52
115  \w     86.00 111.00   0.50    1.50    --  104.00-125.00-180.00   50
116  \w     54.00  80.00   0.50    1.50    --  104.00-125.00 120.00   52
117  \w     43.00  69.00   0.50    1.50    --  104.00-125.00-180.00   52
118  \w     42.00  68.00   0.50    1.50    --  104.00 -95.00-150.00   52
119  \w     80.00 105.00   0.50    1.50    --  104.00 -95.00-150.00   50
120  \w     48.00  74.00   0.50    1.50    --  104.00-125.00 -60.00   52
121  \w     49.00  74.00   0.50    1.50    --  104.00 -95.00   0.00   50
122  \w     52.00  77.00   0.50    1.50    --  104.00-125.00 150.00   50
123  \w    136.00 162.00   0.50    1.50    --  104.00 125.00-120.00   52
124  \w     43.00  69.00   0.50    1.50    --  104.00-125.00  60.00   52
125  \w     77.00 103.00   0.50    1.50    --  104.00 -95.00  60.00   52
126  \w    109.00 153.00   0.50    1.50    --  104.00 125.00  90.00   88
127  \w    128.00 154.00   0.50    1.50    --  104.00 125.00 120.00   52
128  \w    105.00 154.00   0.50    1.50    --  104.00  45.00-120.00   98
129  \w    128.00 154.00   0.50    1.50    --  104.00 125.00-150.00   52
130  \w     56.00  82.00   0.50    1.50    --  104.00-125.00-150.00   52
131  \w     84.00 110.00   0.50    1.50    --  104.00-125.00-120.00   52
132  \w     99.00 125.00   0.50    1.50    --  104.00  45.00 150.00   52
133  \w     58.00 107.00   0.50    1.50    --  104.00-125.00 -30.00   98
134  \w     80.00 105.00   0.50    1.50    --  104.00 -95.00 -60.00   50
135  \w     61.00  87.00   0.50    1.50    --  104.00-125.00 -90.00   52
136  \w    115.00 141.00   0.50    1.50    --  104.00 125.00 150.00   52
137  \w     44.00  70.00   0.50    1.50    --  104.00-125.00-120.00   52
138  \w     80.00 105.00   0.50    1.50    --  104.00 -95.00   0.00   50
139  \w     79.00 105.00   0.50    1.50    --  104.00 -95.00-120.00   52
140  \w     44.00  72.00   0.50    1.50    --  104.00 -95.00-120.00   56
;
_diffrn_measurement_device       'four-circle diffractometer'
_diffrn_measurement_device_type  
'Rigaku OD, XtaLAB Synergy-S, Dualflex, Eiger2 R CdTe 1M'
_diffrn_measurement_method       '\w scans'
_diffrn_orient_matrix_type       
'CrysAlisPro convention (1999,Acta A55,543-557)'
_diffrn_orient_matrix_UB_11      0.0547182000
_diffrn_orient_matrix_UB_12      0.1241032000
_diffrn_orient_matrix_UB_13      0.1158380000
_diffrn_orient_matrix_UB_21      0.2095728000
_diffrn_orient_matrix_UB_22      -0.0625134000
_diffrn_orient_matrix_UB_23      0.0421975000
_diffrn_orient_matrix_UB_31      0.2106087000
_diffrn_orient_matrix_UB_32      0.0906729000
_diffrn_orient_matrix_UB_33      -0.0461439000
_diffrn_oxdiff_digest_od_ed      
;

;
_diffrn_oxdiff_measurement_exp_name F3CCO(OH)NH2_As_1.par
_diffrn_radiation_monochromator  mirror
_diffrn_radiation_probe          x-ray
_diffrn_radiation_type           'Cu K\a'
_diffrn_radiation_wavelength     1.54184
_diffrn_source                   'micro-focus sealed X-ray tube'
_diffrn_source_type              'PhotonJet (Cu) X-ray Source'
_reflns_Friedel_coverage         0.000
_reflns_Friedel_fraction_full    .
_reflns_Friedel_fraction_max     .
_reflns_number_gt                1862
_reflns_number_total             2529
_reflns_special_details          
;
 Reflections were merged by SHELXL according to the crystal
 class for the calculation of statistics and refinement.
 
 _reflns_Friedel_fraction is defined as the number of unique
 Friedel pairs measured divided by the number that would be
 possible theoretically, ignoring centric projections and
 systematic absences.
;
_reflns_threshold_expression     'I > 2\s(I)'
_computing_cell_refinement       'CrysAlisPro 1.171.44.117a (Rigaku OD, 2025)'
_computing_data_collection       
'CrysAlisPro system (CCD 43.115a 64-bit (release 15-03-2024))'
_computing_data_reduction        'CrysAlisPro 1.171.44.117a (Rigaku OD, 2025)'
_computing_molecular_graphics    'Olex2 1.5 (Dolomanov et al., 2009)'
_computing_publication_material  'Olex2 1.5 (Dolomanov et al., 2009)'
_computing_structure_refinement  'SHELXL 2019/3 (Sheldrick, 2015)'
_computing_structure_solution    'SHELXT 2018/2 (Sheldrick, 2018)'
_refine_diff_density_max         0.526
_refine_diff_density_min         -0.977
_refine_diff_density_rms         0.109
_refine_ls_extinction_coef       .
_refine_ls_extinction_method     none
_refine_ls_goodness_of_fit_ref   1.031
_refine_ls_hydrogen_treatment    refall
_refine_ls_matrix_type           full
_refine_ls_number_parameters     210
_refine_ls_number_reflns         2529
_refine_ls_number_restraints     0
_refine_ls_R_factor_all          0.0718
_refine_ls_R_factor_gt           0.0471
_refine_ls_restrained_S_all      1.031
_refine_ls_shift/su_max          0.000
_refine_ls_shift/su_mean         0.000
_refine_ls_structure_factor_coef Fsqd
_refine_ls_weighting_details     
'w=1/[\s^2^(Fo^2^)+(0.0595P)^2^+0.6502P] where P=(Fo^2^+2Fc^2^)/3'
_refine_ls_weighting_scheme      calc
_refine_ls_wR_factor_gt          0.1121
_refine_ls_wR_factor_ref         0.1250
_refine_special_details          ?
_olex2_refinement_description    
;
;
_atom_sites_solution_hydrogens   difmap
_atom_sites_solution_primary     dual
_atom_sites_solution_secondary   ?
loop_
_atom_site_label
_atom_site_type_symbol
_atom_site_fract_x
_atom_site_fract_y
_atom_site_fract_z
_atom_site_U_iso_or_equiv
_atom_site_adp_type
_atom_site_occupancy
_atom_site_site_symmetry_order
_atom_site_calc_flag
_atom_site_refinement_flags_posn
_atom_site_refinement_flags_adp
_atom_site_refinement_flags_occupancy
_atom_site_disorder_assembly
_atom_site_disorder_group
As1 As 0.92140(10) 0.76193(5) 0.52975(5) 0.03549(19) Uani 1 1 d . . . . .
F1 F -0.0863(6) 0.8032(3) 0.1909(3) 0.0557(8) Uani 1 1 d . . . . .
O1 O 0.3848(7) 0.6322(4) 0.2468(3) 0.0443(8) Uani 1 1 d . . . . .
H1 H 0.303(16) 0.512(9) 0.204(7) 0.09(3) Uiso 1 1 d . . . . .
N1 N 0.3752(9) 0.8641(5) 0.3170(4) 0.0418(10) Uani 1 1 d . . . . .
H1A H 0.507(16) 0.889(8) 0.365(6) 0.06(2) Uiso 1 1 d . . . . .
H1B H 0.314(14) 0.927(8) 0.319(6) 0.06(2) Uiso 1 1 d . . . . .
C1 C 0.2825(10) 0.7324(5) 0.2493(4) 0.0402(11) Uani 1 1 d . . . . .
F2 F 0.1148(7) 0.6869(4) 0.0619(3) 0.0658(10) Uani 1 1 d . . . . .
O2 O 0.2485(8) 0.3731(4) 0.1507(3) 0.0570(11) Uani 1 1 d . . . . .
N2 N 0.5570(9) 0.3872(5) 0.2913(4) 0.0416(10) Uani 1 1 d . . . . .
H2A H 0.66(2) 0.343(11) 0.306(9) 0.11(3) Uiso 1 1 d . . . . .
H2B H 0.552(14) 0.476(8) 0.343(6) 0.08(2) Uiso 1 1 d . . . . .
C2 C 0.0423(10) 0.7014(5) 0.1639(5) 0.0443(12) Uani 1 1 d . . . . .
F3 F -0.1256(6) 0.5771(3) 0.1548(3) 0.0536(8) Uani 1 1 d . . . . .
C3 C 0.4023(10) 0.3202(5) 0.1980(4) 0.0417(11) Uani 1 1 d . . . . .
F4 F 0.1557(8) 0.0816(4) 0.1129(3) 0.0692(10) Uani 1 1 d . . . . .
C4 C 0.3948(13) 0.1651(6) 0.1304(5) 0.0542(14) Uani 1 1 d . . . . .
F5 F 0.4708(10) 0.1560(4) 0.0305(3) 0.0794(12) Uani 1 1 d . . . . .
F6 F 0.5520(8) 0.1149(3) 0.1848(3) 0.0621(9) Uani 1 1 d . . . . .
F7 F 0.8475(6) 0.8533(3) 0.4439(3) 0.0497(8) Uani 1 1 d . . . . .
F8 F 1.2358(6) 0.8681(3) 0.5642(3) 0.0452(7) Uani 1 1 d . . . . .
F9 F 1.0099(6) 0.6411(3) 0.4160(3) 0.0483(7) Uani 1 1 d . . . . .
F10 F 0.6070(5) 0.6539(3) 0.4949(2) 0.0414(6) Uani 1 1 d . . . . .
F11 F 0.9936(6) 0.6715(3) 0.6174(3) 0.0469(7) Uani 1 1 d . . . . .
F12 F 0.8260(6) 0.8807(3) 0.6433(3) 0.0490(7) Uani 1 1 d . . . . .

loop_
_atom_site_aniso_label
_atom_site_aniso_U_11
_atom_site_aniso_U_22
_atom_site_aniso_U_33
_atom_site_aniso_U_23
_atom_site_aniso_U_13
_atom_site_aniso_U_12
As1 0.0358(3) 0.0277(3) 0.0421(3) 0.0099(2) -0.0012(2) 0.01110(19)
F1 0.0522(18) 0.0436(16) 0.069(2) 0.0128(15) -0.0088(16) 0.0222(14)
O1 0.0470(19) 0.0346(17) 0.053(2) 0.0129(15) 0.0006(16) 0.0180(15)
N1 0.040(2) 0.033(2) 0.052(3) 0.0115(19) 0.000(2) 0.0147(19)
C1 0.039(2) 0.038(2) 0.045(3) 0.014(2) 0.006(2) 0.014(2)
F2 0.065(2) 0.089(3) 0.0437(18) 0.0219(18) 0.0022(16) 0.022(2)
O2 0.065(2) 0.046(2) 0.055(2) 0.0114(18) -0.0182(19) 0.0186(19)
N2 0.040(2) 0.034(2) 0.046(2) 0.0078(19) -0.0010(19) 0.0099(18)
C2 0.044(3) 0.039(3) 0.047(3) 0.011(2) 0.000(2) 0.013(2)
F3 0.0441(16) 0.0430(16) 0.068(2) 0.0127(15) 0.0010(15) 0.0112(13)
C3 0.047(3) 0.035(2) 0.043(3) 0.012(2) 0.002(2) 0.013(2)
F4 0.086(3) 0.0401(17) 0.062(2) 0.0075(15) -0.0146(19) -0.0005(18)
C4 0.075(4) 0.035(3) 0.045(3) 0.007(2) 0.001(3) 0.011(3)
F5 0.141(4) 0.049(2) 0.054(2) 0.0142(16) 0.027(2) 0.037(2)
F6 0.085(2) 0.0436(17) 0.062(2) 0.0144(15) 0.0070(18) 0.0322(17)
F7 0.0449(16) 0.0411(15) 0.0635(19) 0.0243(14) -0.0106(14) 0.0064(13)
F8 0.0405(15) 0.0351(14) 0.0568(18) 0.0130(13) -0.0029(13) 0.0097(12)
F9 0.0468(16) 0.0401(15) 0.0523(18) 0.0069(13) 0.0100(14) 0.0128(13)
F10 0.0403(15) 0.0347(13) 0.0470(16) 0.0116(12) 0.0003(12) 0.0103(11)
F11 0.0455(16) 0.0434(16) 0.0569(18) 0.0215(14) 0.0006(14) 0.0166(13)
F12 0.0498(17) 0.0406(15) 0.0523(17) 0.0054(13) 0.0019(14) 0.0201(13)

_geom_special_details            
;
 All esds (except the esd in the dihedral angle between two l.s. planes)
 are estimated using the full covariance matrix.  The cell esds are taken
 into account individually in the estimation of esds in distances, angles
 and torsion angles; correlations between esds in cell parameters are only
 used when they are defined by crystal symmetry.  An approximate (isotropic)
 treatment of cell esds is used for estimating esds involving l.s. planes.
;
loop_
_geom_bond_atom_site_label_1
_geom_bond_atom_site_label_2
_geom_bond_distance
_geom_bond_site_symmetry_2
_geom_bond_publ_flag
As1 F7 1.710(3) . ?
As1 F8 1.711(3) . ?
As1 F9 1.714(3) . ?
As1 F10 1.717(3) . ?
As1 F11 1.718(3) . ?
As1 F12 1.720(3) . ?
F1 C2 1.325(6) . ?
O1 H1 1.13(9) . ?
O1 C1 1.247(6) . ?
N1 H1A 0.82(8) . ?
N1 H1B 0.77(8) . ?
N1 C1 1.293(7) . ?
C1 C2 1.518(7) . ?
F2 C2 1.322(7) . ?
O2 H1 1.31(9) . ?
O2 C3 1.283(6) . ?
N2 H2A 0.81(10) . ?
N2 H2B 0.93(8) . ?
N2 C3 1.274(7) . ?
C2 F3 1.337(6) . ?
C3 C4 1.516(7) . ?
F4 C4 1.316(8) . ?
C4 F5 1.312(7) . ?
C4 F6 1.328(7) . ?

loop_
_geom_angle_atom_site_label_1
_geom_angle_atom_site_label_2
_geom_angle_atom_site_label_3
_geom_angle
_geom_angle_site_symmetry_1
_geom_angle_site_symmetry_3
_geom_angle_publ_flag
F7 As1 F8 90.18(14) . . ?
F7 As1 F9 90.07(16) . . ?
F7 As1 F10 90.21(14) . . ?
F7 As1 F11 179.22(15) . . ?
F7 As1 F12 90.05(15) . . ?
F8 As1 F9 90.57(15) . . ?
F8 As1 F10 179.43(13) . . ?
F8 As1 F11 89.97(14) . . ?
F8 As1 F12 90.64(15) . . ?
F9 As1 F10 89.00(14) . . ?
F9 As1 F11 90.69(15) . . ?
F9 As1 F12 178.78(16) . . ?
F10 As1 F11 89.65(14) . . ?
F10 As1 F12 89.79(15) . . ?
F11 As1 F12 89.19(15) . . ?
C1 O1 H1 129(4) . . ?
H1A N1 H1B 113(7) . . ?
C1 N1 H1A 122(5) . . ?
C1 N1 H1B 125(5) . . ?
O1 C1 N1 124.1(5) . . ?
O1 C1 C2 118.7(4) . . ?
N1 C1 C2 117.2(4) . . ?
C3 O2 H1 109(4) . . ?
H2A N2 H2B 121(8) . . ?
C3 N2 H2A 114(7) . . ?
C3 N2 H2B 124(4) . . ?
F1 C2 C1 113.4(4) . . ?
F1 C2 F3 107.7(4) . . ?
F2 C2 F1 108.7(5) . . ?
F2 C2 C1 109.2(4) . . ?
F2 C2 F3 107.0(4) . . ?
F3 C2 C1 110.7(4) . . ?
O2 C3 C4 114.0(4) . . ?
N2 C3 O2 125.8(5) . . ?
N2 C3 C4 120.2(5) . . ?
F4 C4 C3 111.0(5) . . ?
F4 C4 F6 108.2(5) . . ?
F5 C4 C3 109.9(5) . . ?
F5 C4 F4 108.1(5) . . ?
F5 C4 F6 108.4(5) . . ?
F6 C4 C3 111.3(4) . . ?

loop_
_geom_hbond_atom_site_label_D
_geom_hbond_atom_site_label_H
_geom_hbond_atom_site_label_A
_geom_hbond_distance_DH
_geom_hbond_distance_HA
_geom_hbond_distance_DA
_geom_hbond_angle_DHA
_geom_hbond_site_symmetry_A
_geom_hbond_publ_flag
O1 H1 O2 1.13(9) 1.31(9) 2.426(5) 170(8) . yes
N1 H1A F7 0.82(8) 2.16(8) 2.924(6) 154(7) . yes
N1 H1A F8 0.82(8) 2.38(7) 2.894(5) 121(6) 2_776 yes
N1 H1B F12 0.77(8) 2.16(8) 2.923(5) 170(7) 2_676 yes
N2 H2A F6 0.81(10) 2.24(10) 2.644(5) 111(8) . yes
N2 H2A F11 0.81(10) 2.09(10) 2.841(5) 153(10) 2_766 yes
N2 H2B F9 0.93(8) 2.54(7) 3.005(5) 111(5) . yes
N2 H2B F10 0.93(8) 2.11(8) 3.001(5) 161(6) . yes

loop_
_geom_torsion_atom_site_label_1
_geom_torsion_atom_site_label_2
_geom_torsion_atom_site_label_3
_geom_torsion_atom_site_label_4
_geom_torsion
_geom_torsion_site_symmetry_1
_geom_torsion_site_symmetry_2
_geom_torsion_site_symmetry_3
_geom_torsion_site_symmetry_4
_geom_torsion_publ_flag
O1 C1 C2 F1 164.6(5) . . . . ?
O1 C1 C2 F2 -74.0(6) . . . . ?
O1 C1 C2 F3 43.5(7) . . . . ?
N1 C1 C2 F1 -18.5(7) . . . . ?
N1 C1 C2 F2 102.8(5) . . . . ?
N1 C1 C2 F3 -139.7(5) . . . . ?
O2 C3 C4 F4 -57.8(7) . . . . ?
O2 C3 C4 F5 61.7(7) . . . . ?
O2 C3 C4 F6 -178.3(5) . . . . ?
N2 C3 C4 F4 124.0(6) . . . . ?
N2 C3 C4 F5 -116.5(6) . . . . ?
N2 C3 C4 F6 3.5(8) . . . . ?

_shelx_res_file                  
;
TITL f3cco(oh)nh2_as_1_2_a.res in P-1
    f3cco(oh)nh2_as_1_2.res
    created by SHELXL-2019/3 at 10:31:11 on 02-Oct-2025
REM Old TITL F3CCO(OH)NH2_As_1_2 in P-1
REM SHELXT solution in P-1: R1 0.135, Rweak 0.010, Alpha 0.056
REM <I/s> 0.000 for 0 systematic absences, Orientation as input
REM Formula found by SHELXT: C4 As F13 N O2
CELL 1.54184 5.2815 10.1517 12.4911 108.936 93.107 102.904
ZERR 2 0.0003 0.0006 0.0006 0.005 0.005 0.005
LATT 1
SFAC C H As F N O
UNIT 8 10 2 24 4 4
EQIV $1 2-X,2-Y,1-Z
EQIV $2 1-X,2-Y,1-Z
EQIV $3 2-X,1-Y,1-Z

L.S. 14
PLAN  24
SIZE 0.03 0.05 0.06
TEMP -173
CONF
HTAB N1 F7
HTAB N1 F8_$1
HTAB N1 F12_$2
HTAB O1 O2
HTAB O2 O1
HTAB N2 F10
HTAB N2 F9
HTAB N2 F6
HTAB N2 F11_$3
BOND
list 4
MORE -1
BOND $H
fmap 2 53
acta
REM <olex2.extras>
REM <HklSrc "%.\\F3CCO(OH)NH2_As_1_2.hkl">
REM </olex2.extras>

WGHT    0.059500    0.650200
FVAR       0.77288
AS1   3    0.921398    0.761928    0.529746    11.00000    0.03580    0.02766 =
         0.04209    0.00988   -0.00116    0.01110
F1    4   -0.086294    0.803211    0.190889    11.00000    0.05222    0.04364 =
         0.06925    0.01280   -0.00877    0.02223
O1    6    0.384850    0.632152    0.246849    11.00000    0.04699    0.03457 =
         0.05284    0.01289    0.00063    0.01801
H1    2    0.302921    0.512347    0.203763    11.00000    0.09471
N1    5    0.375215    0.864057    0.317047    11.00000    0.03970    0.03346 =
         0.05183    0.01153   -0.00028    0.01473
H1A   2    0.506547    0.888609    0.364632    11.00000    0.06453
H1B   2    0.314326    0.926838    0.319482    11.00000    0.06317
C1    1    0.282461    0.732362    0.249344    11.00000    0.03889    0.03845 =
         0.04509    0.01412    0.00608    0.01411
F2    4    0.114777    0.686871    0.061938    11.00000    0.06485    0.08886 =
         0.04370    0.02190    0.00216    0.02232
O2    6    0.248490    0.373107    0.150733    11.00000    0.06458    0.04607 =
         0.05474    0.01140   -0.01821    0.01857
N2    5    0.557038    0.387244    0.291255    11.00000    0.03971    0.03398 =
         0.04590    0.00782   -0.00096    0.00989
H2A   2    0.656306    0.342992    0.305998    11.00000    0.10937
H2B   2    0.551592    0.476102    0.342635    11.00000    0.07545
C2    1    0.042327    0.701361    0.163907    11.00000    0.04448    0.03885 =
         0.04706    0.01081   -0.00003    0.01337
F3    4   -0.125610    0.577066    0.154752    11.00000    0.04407    0.04297 =
         0.06815    0.01269    0.00103    0.01123
C3    1    0.402273    0.320173    0.197957    11.00000    0.04722    0.03454 =
         0.04254    0.01162    0.00235    0.01254
F4    4    0.155673    0.081642    0.112917    11.00000    0.08646    0.04011 =
         0.06200    0.00748   -0.01456   -0.00053
C4    1    0.394846    0.165060    0.130384    11.00000    0.07491    0.03532 =
         0.04496    0.00737    0.00088    0.01093
F5    4    0.470831    0.155958    0.030509    11.00000    0.14110    0.04891 =
         0.05387    0.01424    0.02703    0.03740
F6    4    0.552046    0.114880    0.184759    11.00000    0.08533    0.04357 =
         0.06218    0.01438    0.00698    0.03224
F7    4    0.847455    0.853329    0.443909    11.00000    0.04487    0.04112 =
         0.06346    0.02430   -0.01064    0.00636
F8    4    1.235785    0.868078    0.564190    11.00000    0.04045    0.03507 =
         0.05680    0.01298   -0.00295    0.00972
F9    4    1.009945    0.641103    0.416040    11.00000    0.04684    0.04012 =
         0.05233    0.00694    0.00996    0.01278
F10   4    0.606995    0.653869    0.494897    11.00000    0.04026    0.03466 =
         0.04705    0.01161    0.00031    0.01028
F11   4    0.993611    0.671463    0.617369    11.00000    0.04547    0.04343 =
         0.05695    0.02151    0.00065    0.01664
F12   4    0.826011    0.880718    0.643303    11.00000    0.04982    0.04059 =
         0.05227    0.00541    0.00189    0.02010
HKLF 4


REM  f3cco(oh)nh2_as_1_2_a.res in P-1
REM wR2 = 0.1250, GooF = S = 1.031, Restrained GooF = 1.031 for all data
REM R1 = 0.0471 for 1862 Fo > 4sig(Fo) and 0.0718 for all 2529 data
REM 210 parameters refined using 0 restraints

END

WGHT      0.0595      0.6502

REM Highest difference peak  0.526,  deepest hole -0.977,  1-sigma level  0.109
Q1    1   0.8971  0.7367  0.4187  11.00000  0.05    0.53
Q2    1   0.6280  0.3765  0.2177  11.00000  0.05    0.41
Q3    1   0.9462  0.7848  0.6436  11.00000  0.05    0.41
Q4    1  -0.0146  0.7799  0.1212  11.00000  0.05    0.39
Q5    1   0.7565  0.7587  0.3603  11.00000  0.05    0.39
Q6    1   1.1248  0.7422  0.5978  11.00000  0.05    0.38
Q7    1   0.9043  0.8032  0.7163  11.00000  0.05    0.38
Q8    1   0.7916  0.6630  0.4544  11.00000  0.05    0.37
Q9    1  -0.3733  0.5716  0.1242  11.00000  0.05    0.36
Q10   1   1.2563  0.7199  0.4216  11.00000  0.05    0.35
Q11   1   0.5719  0.6422  0.4153  11.00000  0.05    0.34
Q12   1   0.7039  0.8174  0.6972  11.00000  0.05    0.34
Q13   1   1.0971  0.7442  0.6791  11.00000  0.05    0.34
Q14   1  -0.1006  0.7398  0.0152  11.00000  0.05    0.33
Q15   1   0.8091  0.8789  0.5267  11.00000  0.05    0.33
Q16   1   0.9807  0.5969  0.3175  11.00000  0.05    0.33
Q17   1   0.1843  0.8139  0.3418  11.00000  0.05    0.33
Q18   1  -0.0603  0.6216  0.2653  11.00000  0.05    0.33
Q19   1   0.1651  0.6607 -0.0646  11.00000  0.05    0.33
Q20   1   0.8065  0.2192  0.2352  11.00000  0.05    0.32
Q21   1   0.9583  0.7462  0.3418  11.00000  0.05    0.32
Q22   1   0.8988  0.8447  0.3757  11.00000  0.05    0.31
Q23   1   0.5418  0.1166 -0.0901  11.00000  0.05    0.31
Q24   1   0.7049  0.7726  0.4651  11.00000  0.05    0.31
;
_shelx_res_checksum              79251
_olex2_exptl_crystal_mounting_method 'MiTeGen loop'
_olex2_submission_special_instructions 'No special instructions were received'
_oxdiff_exptl_absorpt_empirical_details 
;
Empirical correction (ABSPACK) includes:
- Absorption correction using spherical harmonics
- Frame scaling
- B-factor correction
;
_oxdiff_exptl_absorpt_empirical_full_max 2.185
_oxdiff_exptl_absorpt_empirical_full_min 0.427
####################################################################### 
# 
# This file contains crystal structure data downloaded from the 
# Cambridge Structural Database (CSD) hosted by the Cambridge 
# Crystallographic Data Centre (CCDC).
# 
# Full information about CCDC data access policies and citation 
# guidelines are available at http://www.ccdc.cam.ac.uk/access/V1 
# 
# Audit and citation data items may have been added by the CCDC. 
# Please retain this information to preserve the provenance of 
# this file and to allow appropriate attribution of the data. 
# 
#######################################################################

data_pfpah_asf6_2_1
_database_code_depnum_ccdc_archive 'CCDC 2493133'
loop_
_audit_author_name
_audit_author_address
'Erik Uran'
;Jozef Stefan Institute
Slovenia
;
_audit_update_record             
;
2025-10-03 deposited with the CCDC.	2025-11-03 downloaded from the CCDC.
;
_audit_creation_date             2025-08-28
_audit_creation_method           
;
Olex2 1.5
(compiled 2025.07.13 svn.rb7424aed for OlexSys, GUI svn.r7314)
;
_shelx_SHELXL_version_number     2019/3
loop_
_audit_author_email
erik.uran@ijs.si
_chemical_name_common            ?
_chemical_name_systematic        ?
_chemical_formula_moiety         'C3 H3 F5 N O, As F6'
_chemical_formula_sum            'C3 H3 As F11 N O'
_chemical_formula_weight         352.98
_chemical_melting_point          ?
_chemical_oxdiff_formula         'C3 F11 As N H3 O'
_chemical_oxdiff_usercomment     '100 K, EU, LT mount'
loop_
_atom_type_symbol
_atom_type_description
_atom_type_scat_dispersion_real
_atom_type_scat_dispersion_imag
_atom_type_scat_source
C C 0.0015 0.0009 'International Tables Vol C Tables 4.2.6.8 and 6.1.1.4'
H H 0.0000 0.0000 'International Tables Vol C Tables 4.2.6.8 and 6.1.1.4'
As As 0.2758 1.3314 'International Tables Vol C Tables 4.2.6.8 and 6.1.1.4'
F F 0.0096 0.0061 'International Tables Vol C Tables 4.2.6.8 and 6.1.1.4'
N N 0.0030 0.0019 'International Tables Vol C Tables 4.2.6.8 and 6.1.1.4'
O O 0.0056 0.0036 'International Tables Vol C Tables 4.2.6.8 and 6.1.1.4'

_shelx_space_group_comment       
;
The symmetry employed for this shelxl refinement is uniquely defined
by the following loop, which should always be used as a source of
symmetry information in preference to the above space-group names.
They are only intended as comments.
;
_space_group_crystal_system      orthorhombic
_space_group_IT_number           56
_space_group_name_H-M_alt        'P c c n'
_space_group_name_Hall           '-P 2ab 2ac'
loop_
_space_group_symop_operation_xyz
'x, y, z'
'-x+1/2, -y+1/2, z'
'x+1/2, -y, -z+1/2'
'-x, y+1/2, -z+1/2'
'-x, -y, -z'
'x-1/2, y-1/2, -z'
'-x-1/2, y, z-1/2'
'x, -y-1/2, z-1/2'

_cell_length_a                   8.12957(13)
_cell_length_b                   25.2768(4)
_cell_length_c                   9.34322(16)
_cell_angle_alpha                90
_cell_angle_beta                 90
_cell_angle_gamma                90
_cell_volume                     1919.93(5)
_cell_formula_units_Z            8
_cell_measurement_reflns_used    41325
_cell_measurement_temperature    100.01(11)
_cell_measurement_theta_max      30.4860
_cell_measurement_theta_min      2.5400
_shelx_estimated_absorpt_T_max   0.732
_shelx_estimated_absorpt_T_min   0.397
_exptl_absorpt_coefficient_mu    1.954
_exptl_absorpt_correction_T_max  1.000
_exptl_absorpt_correction_T_min  0.233
_exptl_absorpt_correction_type   gaussian
_exptl_absorpt_process_details   
;
CrysAlisPro 1.171.43.144a (Rigaku Oxford Diffraction, 2024)
Numerical absorption correction based on gaussian integration over
a multifaceted crystal model
Empirical absorption correction using spherical harmonics,
implemented in SCALE3 ABSPACK scaling algorithm.
;
_exptl_absorpt_special_details   ?
_exptl_crystal_colour            'clear colourless'
_exptl_crystal_colour_lustre     .
_exptl_crystal_colour_modifier   .
_exptl_crystal_colour_primary    colourless
_exptl_crystal_density_diffrn    2.442
_exptl_crystal_density_meas      ?
_exptl_crystal_density_method    ?
_exptl_crystal_description       plate
_exptl_crystal_F_000             1344
loop_
_exptl_crystal_face_index_h
_exptl_crystal_face_index_k
_exptl_crystal_face_index_l
_exptl_crystal_face_perp_dist
-7 20 13 0.2112
7 -20 -13 0.2748
11 -1 11 0.1972
3 23 -14 0.1697
5 42 -1 0.0460
0 -45 0 0.1345
-8 10 -13 0.1895
0 45 0 0.0532
8 1 14 0.2147
-3 -34 11 0.1563
-10 -19 -10 0.2099
4 -16 15 0.2164
2 44 -3 0.0446
-1 -43 5 0.1066
-7 -34 -7 0.1859
5 -26 13 0.1862
10 -20 10 0.2082
1 -38 -9 0.2072
-11 5 -11 0.1915
-7 -7 -14 0.2036

_exptl_crystal_size_max          0.58
_exptl_crystal_size_mid          0.4
_exptl_crystal_size_min          0.17
loop_
_exptl_oxdiff_crystal_face_indexfrac_h
_exptl_oxdiff_crystal_face_indexfrac_k
_exptl_oxdiff_crystal_face_indexfrac_l
_exptl_oxdiff_crystal_face_x
_exptl_oxdiff_crystal_face_y
_exptl_oxdiff_crystal_face_z
-6.6992 19.6688 12.9177 -0.2118 -0.8816 0.4217
7.0675 -19.7814 -12.6317 0.2146 0.8938 -0.3937
10.8456 -0.7038 11.1089 0.0600 0.2611 0.9634
3.4024 22.8127 -13.8876 -0.6866 0.5273 -0.5005
5.4659 41.6809 -1.4529 -0.9592 0.1590 0.2337
0.3269 -45.1679 -0.1005 0.9677 0.2335 -0.0945
-8.0436 9.7902 -13.4320 -0.3067 -0.0717 -0.9491
-0.3181 45.1683 0.1155 -0.9676 -0.2335 0.0956
8.1764 0.5128 13.8049 0.0884 0.0189 0.9959
-3.2377 -33.5744 10.5515 0.8764 -0.3612 0.3183
-9.9745 -19.3625 -9.8047 0.3802 -0.1594 -0.9111
3.6897 -15.6212 15.0934 0.4881 -0.1995 0.8497
2.4522 43.8381 -2.9087 -0.9984 0.0253 0.0507
-1.1781 -42.9473 5.0183 0.9942 -0.0248 0.1043
-7.1800 -34.3442 -7.0371 0.7129 -0.0196 -0.7010
4.6930 -25.8678 12.5932 0.6700 -0.0152 0.7422
9.7422 -19.6852 10.0311 0.4644 0.3222 0.8249
0.5139 -38.3173 -8.8241 0.7134 0.4899 -0.5011
-10.9854 4.9645 -10.7744 -0.1465 -0.2996 -0.9427
-7.1687 -7.3558 -14.2699 0.0448 0.0848 -0.9954

_exptl_transmission_factor_max   ?
_exptl_transmission_factor_min   ?
_diffrn_reflns_av_R_equivalents  0.0426
_diffrn_reflns_av_unetI/netI     0.0173
_diffrn_reflns_Laue_measured_fraction_full 0.999
_diffrn_reflns_Laue_measured_fraction_max 0.911
_diffrn_reflns_limit_h_max       14
_diffrn_reflns_limit_h_min       -13
_diffrn_reflns_limit_k_max       42
_diffrn_reflns_limit_k_min       -43
_diffrn_reflns_limit_l_max       16
_diffrn_reflns_limit_l_min       -15
_diffrn_reflns_number            89392
_diffrn_reflns_point_group_measured_fraction_full 0.999
_diffrn_reflns_point_group_measured_fraction_max 0.911
_diffrn_reflns_theta_full        19.665
_diffrn_reflns_theta_max         30.591
_diffrn_reflns_theta_min         2.544
_diffrn_ambient_environment      N~2~
_diffrn_ambient_temperature      100.01(11)
_diffrn_detector                 'Hybrid Pixel Array Detector'
_diffrn_detector_area_resol_mean 13.3333
_diffrn_detector_type            'Eiger2 R CdTe 1M'
_diffrn_measured_fraction_theta_full 0.999
_diffrn_measured_fraction_theta_max 0.911
_diffrn_measurement_details      
;
List of Runs (angles in degrees, time in seconds):

  # Type    Start    End  Width  t~exp~   \w     \q     \k     \f   Frames
#--------------------------------------------------------------------------
  1  \w    -24.00  21.00   0.50    4.00    --   -2.00  78.00 -36.00   90
  2  \w    -23.00  52.00   0.50    4.00    --   -2.00  75.00  94.92  150
  3  \w    -18.00  11.00   0.50    4.00    --   -2.00  63.00 -97.29   58
  4  \w     16.00  59.00   0.50    4.00    --   -2.00  63.00 -97.29   86
  5  \w    -22.00  48.00   0.50    4.00    --   -2.00  73.00 172.90  140
  6  \w    -25.00   7.00   0.50    4.00    --   -2.00  80.00  75.38   64
  7  \w    -18.00  58.00   0.50    4.00    --   -2.00  63.00  16.54  152
  8  \w    -24.00  11.00   0.50    4.00    --   -2.00  78.00 -90.20   70
  9  \w    -25.00  21.00   0.50    4.00    --   -2.00  80.00 -58.46   92
 10  \w    -20.00  53.00   0.50    4.00    --   -2.00  68.00-149.85  146
 11  \w    -22.00  25.00   0.50    4.00    --   -2.00  73.00  44.53   94
 12  \w     28.00  54.00   0.50    4.00    --   -2.00  73.00  44.53   52
 13  \w    -18.00  58.00   0.50    4.00    --   -2.00  63.00 146.82  152
;
_diffrn_measurement_device       'four-circle diffractometer'
_diffrn_measurement_device_type  
'Rigaku OD, XtaLAB Synergy-S, Dualflex, Eiger2 R CdTe 1M'
_diffrn_measurement_method       '\w scans'
_diffrn_orient_matrix_type       
'CrysAlisPro convention (1999,Acta A55,543-557)'
_diffrn_orient_matrix_UB_11      -0.0082385000
_diffrn_orient_matrix_UB_12      -0.0215119000
_diffrn_orient_matrix_UB_13      0.0120857000
_diffrn_orient_matrix_UB_21      0.0563994000
_diffrn_orient_matrix_UB_22      -0.0046915000
_diffrn_orient_matrix_UB_23      -0.0318586000
_diffrn_orient_matrix_UB_31      0.0385779000
_diffrn_orient_matrix_UB_32      0.0022626000
_diffrn_orient_matrix_UB_33      0.0492079000
_diffrn_radiation_monochromator  mirror
_diffrn_radiation_probe          x-ray
_diffrn_radiation_type           'Ag K\a'
_diffrn_radiation_wavelength     0.56087
_diffrn_source                   'micro-focus sealed X-ray tube'
_diffrn_source_type              'PhotonJet (Ag) X-ray Source'
_reflns_Friedel_coverage         0.000
_reflns_Friedel_fraction_full    .
_reflns_Friedel_fraction_max     .
_reflns_number_gt                4374
_reflns_number_total             5471
_reflns_special_details          
;
 Reflections were merged by SHELXL according to the crystal
 class for the calculation of statistics and refinement.
 
 _reflns_Friedel_fraction is defined as the number of unique
 Friedel pairs measured divided by the number that would be
 possible theoretically, ignoring centric projections and
 systematic absences.
;
_reflns_threshold_expression     'I > 2\s(I)'
_computing_cell_refinement       'CrysAlisPro 1.171.43.144a (Rigaku OD, 2024)'
_computing_data_collection       
'CrysAlisPro system (CCD 44.113a 64-bit (release 02-06-2025))'
_computing_data_reduction        'CrysAlisPro 1.171.43.144a (Rigaku OD, 2024)'
_computing_molecular_graphics    'Olex2 1.5 (Dolomanov et al., 2009)'
_computing_publication_material  'Olex2 1.5 (Dolomanov et al., 2009)'
_computing_structure_refinement  'SHELXL 2019/3 (Sheldrick, 2015)'
_computing_structure_solution    'olex2.solve 1.5 (Bourhis et al., 2015)'
_refine_diff_density_max         0.596
_refine_diff_density_min         -0.517
_refine_diff_density_rms         0.072
_refine_ls_extinction_coef       .
_refine_ls_extinction_method     none
_refine_ls_goodness_of_fit_ref   1.090
_refine_ls_hydrogen_treatment    refall
_refine_ls_matrix_type           full
_refine_ls_number_parameters     221
_refine_ls_number_reflns         5471
_refine_ls_number_restraints     28
_refine_ls_R_factor_all          0.0391
_refine_ls_R_factor_gt           0.0273
_refine_ls_restrained_S_all      1.117
_refine_ls_shift/su_max          0.004
_refine_ls_shift/su_mean         0.000
_refine_ls_structure_factor_coef Fsqd
_refine_ls_weighting_details     
'w=1/[\s^2^(Fo^2^)+(0.0132P)^2^+1.3549P] where P=(Fo^2^+2Fc^2^)/3'
_refine_ls_weighting_scheme      calc
_refine_ls_wR_factor_gt          0.0555
_refine_ls_wR_factor_ref         0.0581
_refine_special_details          ?
_olex2_refinement_description    
;
1. Restrained distances
 C2-C3A \\sim C2-C3B
 with sigma of 0.005
 C2-F2A \\sim C2-F2B
 with sigma of 0.005
 C2-F1A \\sim C2-F1B
 with sigma of 0.005
 F5A-C3A \\sim F5B-C3B
 with sigma of 0.005
 F3A-C3A \\sim F3B-C3B
 with sigma of 0.005
 F1A-F2A \\sim F1B-F2B
 with sigma of 0.005
 F3A-F5A \\sim F3B-F5B
 with sigma of 0.005
 F4A-F5A \\sim F4B-F5B
 with sigma of 0.04
 F3A-F4A \\sim F3B-F4B
 with sigma of 0.04
 F4A-C3A \\sim F4B-C3B
 with sigma of 0.005
2. Rigid body (RIGU) restrains
 C3B, F3B, F4B, F5B
 with sigma for 1-2 distances of 0.001 and sigma for 1-3 distances of 0.001
3. Others
 Sof(F1B)=Sof(F2B)=Sof(C3B)=Sof(F3B)=Sof(F4B)=Sof(F5B)=1-FVAR(1)
 Sof(F1A)=Sof(F2A)=Sof(C3A)=Sof(F3A)=Sof(F4A)=Sof(F5A)=FVAR(1)
;
_atom_sites_solution_hydrogens   difmap
_atom_sites_solution_primary     iterative
_atom_sites_solution_secondary   ?
loop_
_atom_site_label
_atom_site_type_symbol
_atom_site_fract_x
_atom_site_fract_y
_atom_site_fract_z
_atom_site_U_iso_or_equiv
_atom_site_adp_type
_atom_site_occupancy
_atom_site_site_symmetry_order
_atom_site_calc_flag
_atom_site_refinement_flags_posn
_atom_site_refinement_flags_adp
_atom_site_refinement_flags_occupancy
_atom_site_disorder_assembly
_atom_site_disorder_group
As1 As 0.58262(2) 0.56330(2) 0.72637(2) 0.01996(3) Uani 1 1 d . . . . .
C1 C 0.58160(14) 0.38569(5) 0.77372(13) 0.02243(18) Uani 1 1 d . . . . .
F1A F 0.5417(3) 0.31062(8) 0.91279(18) 0.0535(6) Uani 0.736(3) 1 d D . P A 1
F1B F 0.6292(9) 0.3114(2) 0.9196(4) 0.0599(18) Uani 0.264(3) 1 d D . P A 2
N1 N 0.53725(14) 0.41209(4) 0.88370(12) 0.02414(18) Uani 1 1 d . . . . .
H1A H 0.532(3) 0.4463(8) 0.882(2) 0.040(5) Uiso 1 1 d . . . . .
H1B H 0.514(2) 0.3964(8) 0.959(2) 0.042(5) Uiso 1 1 d . . . . .
O1 O 0.62004(12) 0.40385(4) 0.65003(10) 0.02714(17) Uani 1 1 d . . . . .
H1 H 0.611(3) 0.4385(8) 0.643(2) 0.040(5) Uiso 1 1 d . . . . .
C2 C 0.59280(17) 0.32534(5) 0.78310(15) 0.0292(2) Uani 1 1 d D . . . .
F2A F 0.7470(2) 0.31055(10) 0.7624(3) 0.0449(5) Uani 0.736(3) 1 d D . P A 1
F2B F 0.7206(7) 0.3090(3) 0.7019(7) 0.0564(19) Uani 0.264(3) 1 d D . P A 2
C3A C 0.4821(3) 0.29784(8) 0.6705(3) 0.0358(5) Uani 0.736(3) 1 d D . P A 1
C3B C 0.4420(6) 0.29367(19) 0.7362(7) 0.0414(12) Uani 0.264(3) 1 d D . P A 2
F3A F 0.4731(7) 0.24704(9) 0.7015(4) 0.0468(6) Uani 0.736(3) 1 d D . P A 1
F3B F 0.4644(19) 0.2425(2) 0.7464(10) 0.052(2) Uani 0.264(3) 1 d D . P A 2
F4A F 0.3336(2) 0.31850(7) 0.6729(3) 0.0569(6) Uani 0.736(3) 1 d D . P A 1
F4B F 0.3220(5) 0.30739(18) 0.8212(8) 0.076(2) Uani 0.264(3) 1 d D . P A 2
F5A F 0.5436(3) 0.30319(6) 0.54177(17) 0.0547(5) Uani 0.736(3) 1 d D . P A 1
F5B F 0.4049(11) 0.3071(2) 0.6064(7) 0.088(2) Uani 0.264(3) 1 d D . P A 2
F6 F 0.66439(10) 0.60172(3) 0.59543(8) 0.02889(16) Uani 1 1 d . . . . .
F7 F 0.77095(10) 0.55699(3) 0.80590(9) 0.02857(15) Uani 1 1 d . . . . .
F8 F 0.39200(10) 0.56688(4) 0.64932(9) 0.03256(17) Uani 1 1 d . . . . .
F9 F 0.53815(11) 0.61756(3) 0.83150(9) 0.02810(15) Uani 1 1 d . . . . .
F10 F 0.50033(11) 0.52311(3) 0.86006(8) 0.02748(15) Uani 1 1 d . . . . .
F11 F 0.62297(11) 0.50637(3) 0.62669(8) 0.02788(15) Uani 1 1 d . . . . .

loop_
_atom_site_aniso_label
_atom_site_aniso_U_11
_atom_site_aniso_U_22
_atom_site_aniso_U_33
_atom_site_aniso_U_23
_atom_site_aniso_U_13
_atom_site_aniso_U_12
As1 0.01964(5) 0.02189(5) 0.01837(5) 0.00044(4) 0.00060(4) -0.00062(4)
C1 0.0208(4) 0.0227(4) 0.0238(5) -0.0012(4) -0.0018(4) 0.0006(4)
F1A 0.0991(17) 0.0272(7) 0.0341(8) 0.0064(6) 0.0116(9) -0.0010(11)
F1B 0.092(5) 0.031(2) 0.057(3) 0.0131(19) -0.034(3) -0.005(3)
N1 0.0241(4) 0.0248(4) 0.0235(4) -0.0013(4) 0.0019(3) -0.0009(4)
O1 0.0324(4) 0.0267(4) 0.0222(4) -0.0004(3) 0.0018(3) 0.0025(3)
C2 0.0304(6) 0.0242(5) 0.0329(6) -0.0017(4) -0.0009(5) 0.0034(4)
F2A 0.0276(6) 0.0304(7) 0.0768(13) -0.0058(9) -0.0133(7) 0.0097(5)
F2B 0.032(3) 0.033(2) 0.104(5) 0.006(4) 0.023(3) 0.010(2)
C3A 0.0283(9) 0.0235(8) 0.0557(14) -0.0049(9) -0.0022(9) 0.0013(7)
C3B 0.028(2) 0.0228(16) 0.073(3) -0.003(2) -0.017(2) -0.0004(16)
F3A 0.0431(11) 0.0204(7) 0.0769(17) -0.0054(8) -0.0023(14) -0.0017(8)
F3B 0.040(3) 0.0205(16) 0.094(6) -0.002(2) 0.001(5) -0.0032(16)
F4A 0.0286(7) 0.0324(7) 0.1098(18) -0.0155(9) -0.0163(9) 0.0034(5)
F4B 0.035(2) 0.038(2) 0.155(5) -0.018(3) 0.022(3) -0.0070(16)
F5A 0.0784(13) 0.0436(8) 0.0421(8) -0.0165(6) -0.0039(8) -0.0057(8)
F5B 0.127(7) 0.049(3) 0.088(3) 0.008(3) -0.063(3) -0.024(4)
F6 0.0324(4) 0.0303(4) 0.0239(3) 0.0062(3) 0.0058(3) -0.0003(3)
F7 0.0229(3) 0.0360(4) 0.0267(3) 0.0003(3) -0.0053(3) -0.0001(3)
F8 0.0217(3) 0.0464(5) 0.0296(4) -0.0002(3) -0.0038(3) 0.0024(3)
F9 0.0363(4) 0.0221(3) 0.0259(3) -0.0010(3) 0.0065(3) 0.0008(3)
F10 0.0348(4) 0.0239(3) 0.0238(3) 0.0009(3) 0.0063(3) -0.0049(3)
F11 0.0341(4) 0.0261(3) 0.0234(3) -0.0044(3) 0.0031(3) -0.0002(3)

_geom_special_details            
;
 All esds (except the esd in the dihedral angle between two l.s. planes)
 are estimated using the full covariance matrix.  The cell esds are taken
 into account individually in the estimation of esds in distances, angles
 and torsion angles; correlations between esds in cell parameters are only
 used when they are defined by crystal symmetry.  An approximate (isotropic)
 treatment of cell esds is used for estimating esds involving l.s. planes.
;
loop_
_geom_bond_atom_site_label_1
_geom_bond_atom_site_label_2
_geom_bond_distance
_geom_bond_site_symmetry_2
_geom_bond_publ_flag
As1 F6 1.6976(8) . ?
As1 F7 1.7093(8) . ?
As1 F8 1.7111(8) . ?
As1 F9 1.7253(8) . ?
As1 F10 1.7435(7) . ?
As1 F11 1.7453(8) . ?
C1 N1 1.2772(16) . ?
C1 O1 1.2821(15) . ?
C1 C2 1.5307(17) . ?
F1A C2 1.334(2) . ?
F1B C2 1.356(4) . ?
N1 H1A 0.87(2) . ?
N1 H1B 0.83(2) . ?
O1 H1 0.882(19) . ?
C2 F2A 1.322(2) . ?
C2 F2B 1.351(4) . ?
C2 C3A 1.549(3) . ?
C2 C3B 1.528(4) . ?
C3A F3A 1.318(3) . ?
C3A F4A 1.315(3) . ?
C3A F5A 1.310(3) . ?
C3B F3B 1.310(4) . ?
C3B F4B 1.305(5) . ?
C3B F5B 1.295(6) . ?

loop_
_geom_angle_atom_site_label_1
_geom_angle_atom_site_label_2
_geom_angle_atom_site_label_3
_geom_angle
_geom_angle_site_symmetry_1
_geom_angle_site_symmetry_3
_geom_angle_publ_flag
F6 As1 F7 90.91(4) . . ?
F6 As1 F8 91.21(4) . . ?
F6 As1 F9 92.15(4) . . ?
F6 As1 F10 179.21(4) . . ?
F6 As1 F11 90.78(4) . . ?
F7 As1 F8 177.49(4) . . ?
F7 As1 F9 90.82(4) . . ?
F7 As1 F10 88.73(4) . . ?
F7 As1 F11 89.24(4) . . ?
F8 As1 F9 90.44(4) . . ?
F8 As1 F10 89.13(4) . . ?
F8 As1 F11 89.39(4) . . ?
F9 As1 F10 88.56(4) . . ?
F9 As1 F11 177.06(4) . . ?
F10 As1 F11 88.51(4) . . ?
N1 C1 O1 127.37(11) . . ?
N1 C1 C2 119.43(12) . . ?
O1 C1 C2 113.20(11) . . ?
C1 N1 H1A 121.1(14) . . ?
C1 N1 H1B 119.8(14) . . ?
H1A N1 H1B 119(2) . . ?
C1 O1 H1 114.0(14) . . ?
C1 C2 C3A 111.94(13) . . ?
F1A C2 C1 108.14(13) . . ?
F1A C2 C3A 108.12(17) . . ?
F1B C2 C1 109.0(3) . . ?
F1B C2 C3B 108.0(4) . . ?
F2A C2 C1 109.25(16) . . ?
F2A C2 F1A 110.42(18) . . ?
F2A C2 C3A 108.96(15) . . ?
F2B C2 C1 108.5(3) . . ?
F2B C2 F1B 106.3(3) . . ?
F2B C2 C3B 107.2(4) . . ?
C3B C2 C1 117.2(2) . . ?
F3A C3A C2 108.7(3) . . ?
F4A C3A C2 110.09(18) . . ?
F4A C3A F3A 109.4(3) . . ?
F5A C3A C2 110.82(18) . . ?
F5A C3A F3A 108.9(2) . . ?
F5A C3A F4A 109.0(2) . . ?
F3B C3B C2 112.6(8) . . ?
F4B C3B C2 106.6(4) . . ?
F4B C3B F3B 108.8(7) . . ?
F5B C3B C2 108.5(5) . . ?
F5B C3B F3B 111.1(5) . . ?
F5B C3B F4B 109.0(6) . . ?

loop_
_geom_hbond_atom_site_label_D
_geom_hbond_atom_site_label_H
_geom_hbond_atom_site_label_A
_geom_hbond_distance_DH
_geom_hbond_distance_HA
_geom_hbond_distance_DA
_geom_hbond_angle_DHA
_geom_hbond_site_symmetry_A
_geom_hbond_publ_flag
N1 H1A F10 0.87(2) 1.97(2) 2.8309(13) 174(2) . yes
N1 H1B F9 0.83(2) 2.03(2) 2.8316(14) 161.3(19) 5_667 yes
O1 H1 F11 0.882(19) 1.72(2) 2.6006(12) 172(2) . yes

loop_
_geom_torsion_atom_site_label_1
_geom_torsion_atom_site_label_2
_geom_torsion_atom_site_label_3
_geom_torsion_atom_site_label_4
_geom_torsion
_geom_torsion_site_symmetry_1
_geom_torsion_site_symmetry_2
_geom_torsion_site_symmetry_3
_geom_torsion_site_symmetry_4
_geom_torsion_publ_flag
C1 C2 C3A F3A -168.3(2) . . . . ?
C1 C2 C3A F4A -48.5(3) . . . . ?
C1 C2 C3A F5A 72.16(19) . . . . ?
C1 C2 C3B F3B 179.2(5) . . . . ?
C1 C2 C3B F4B -61.6(5) . . . . ?
C1 C2 C3B F5B 55.7(6) . . . . ?
F1A C2 C3A F3A -49.3(3) . . . . ?
F1A C2 C3A F4A 70.6(2) . . . . ?
F1A C2 C3A F5A -168.83(18) . . . . ?
F1B C2 C3B F3B -57.3(7) . . . . ?
F1B C2 C3B F4B 61.9(6) . . . . ?
F1B C2 C3B F5B 179.2(6) . . . . ?
N1 C1 C2 F1A 3.4(2) . . . . ?
N1 C1 C2 F1B -29.1(4) . . . . ?
N1 C1 C2 F2A -116.80(17) . . . . ?
N1 C1 C2 F2B -144.5(4) . . . . ?
N1 C1 C2 C3A 122.42(16) . . . . ?
N1 C1 C2 C3B 93.9(3) . . . . ?
O1 C1 C2 F1A -176.58(16) . . . . ?
O1 C1 C2 F1B 150.9(4) . . . . ?
O1 C1 C2 F2A 63.20(18) . . . . ?
O1 C1 C2 F2B 35.5(4) . . . . ?
O1 C1 C2 C3A -57.58(18) . . . . ?
O1 C1 C2 C3B -86.1(3) . . . . ?
F2A C2 C3A F3A 70.8(3) . . . . ?
F2A C2 C3A F4A -169.4(2) . . . . ?
F2A C2 C3A F5A -48.8(2) . . . . ?
F2B C2 C3B F3B 56.9(7) . . . . ?
F2B C2 C3B F4B 176.2(5) . . . . ?
F2B C2 C3B F5B -66.5(6) . . . . ?

_shelx_res_file                  
;
TITL
    pfpah_asf6_2_1.res
    created by SHELXL-2019/3 at 00:13:15 on 28-Aug-2025
CELL 0.56087 8.129567 25.276752 9.343216 90 90 90
ZERR 8 0.000135 0.000399 0.000158 0 0 0
LATT 1
SYMM 0.5-X,0.5-Y,+Z
SYMM 0.5+X,-Y,0.5-Z
SYMM -X,0.5+Y,0.5-Z
SFAC C H As F N O
UNIT 24 24 8 88 8 8
EQIV $1 1-X,1-Y,2-Z
SADI 0.005 C2 C3A C2 C3B
SADI 0.005 C2 F2A C2 F2B
SADI 0.005 C2 F1A C2 F1B
SADI 0.005 F5A C3A F5B C3B
SADI 0.005 F3A C3A F3B C3B
SADI 0.005 F1A F2A F1B F2B
SADI 0.005 F3A F5A F3B F5B
SADI 0.04 F4A F5A F4B F5B
SADI 0.04 F3A F4A F3B F4B
SADI 0.005 F4A C3A F4B C3B
RIGU 0.001 0.001 C3B F3B F4B F5B

L.S. 4
PLAN  10
SIZE 0.17 0.4 0.58
TEMP -173
CONF
HTAB N1 F10
HTAB N1 F9_$1
HTAB O1 F11
MORE -1
BOND $H
fmap 2 53
acta
REM <olex2.extras>
REM <HklSrc "%.\\pfpaH_AsF6_2_1.hkl">
REM </olex2.extras>

WGHT    0.013200    1.354900
FVAR       1.95474   0.73577
AS1   3    0.582622    0.563300    0.726367    11.00000    0.01964    0.02189 =
         0.01837    0.00044    0.00060   -0.00062
C1    1    0.581605    0.385689    0.773717    11.00000    0.02078    0.02266 =
         0.02384   -0.00115   -0.00181    0.00064
PART 1
F1A   4    0.541731    0.310621    0.912791    21.00000    0.09914    0.02716 =
         0.03412    0.00640    0.01158   -0.00099
PART 2
F1B   4    0.629213    0.311403    0.919594   -21.00000    0.09203    0.03067 =
         0.05695    0.01305   -0.03402   -0.00488
PART 0
N1    5    0.537248    0.412090    0.883700    11.00000    0.02413    0.02477 =
         0.02350   -0.00128    0.00186   -0.00092
H1A   2    0.531754    0.446257    0.881510    11.00000    0.04046
H1B   2    0.514111    0.396392    0.959069    11.00000    0.04172
O1    6    0.620036    0.403848    0.650030    11.00000    0.03245    0.02673 =
         0.02224   -0.00041    0.00180    0.00251
H1    2    0.611036    0.438514    0.642532    11.00000    0.03998
C2    1    0.592803    0.325337    0.783096    11.00000    0.03043    0.02416 =
         0.03295   -0.00173   -0.00087    0.00341
PART 1
F2A   4    0.746976    0.310551    0.762441    21.00000    0.02761    0.03040 =
         0.07678   -0.00576   -0.01326    0.00970
PART 2
F2B   4    0.720597    0.309048    0.701902   -21.00000    0.03222    0.03331 =
         0.10373    0.00581    0.02282    0.01050
PART 1
C3A   1    0.482107    0.297843    0.670523    21.00000    0.02828    0.02349 =
         0.05572   -0.00492   -0.00218    0.00131
PART 2
C3B   1    0.442036    0.293673    0.736160   -21.00000    0.02836    0.02282 =
         0.07294   -0.00323   -0.01709   -0.00045
PART 1
F3A   4    0.473137    0.247040    0.701481    21.00000    0.04306    0.02037 =
         0.07689   -0.00541   -0.00233   -0.00174
PART 2
F3B   4    0.464433    0.242491    0.746382   -21.00000    0.03990    0.02049 =
         0.09448   -0.00163    0.00141   -0.00318
PART 1
F4A   4    0.333615    0.318501    0.672910    21.00000    0.02865    0.03238 =
         0.10982   -0.01551   -0.01632    0.00344
PART 2
F4B   4    0.322014    0.307388    0.821185   -21.00000    0.03521    0.03762 =
         0.15541   -0.01774    0.02234   -0.00700
PART 1
F5A   4    0.543624    0.303193    0.541772    21.00000    0.07838    0.04355 =
         0.04211   -0.01647   -0.00394   -0.00569
PART 2
F5B   4    0.404930    0.307130    0.606434   -21.00000    0.12723    0.04901 =
         0.08777    0.00802   -0.06311   -0.02375

PART 0
F6    4    0.664393    0.601724    0.595430    11.00000    0.03244    0.03030 =
         0.02394    0.00621    0.00578   -0.00027
F7    4    0.770948    0.556991    0.805898    11.00000    0.02293    0.03604 =
         0.02674    0.00027   -0.00533   -0.00013
F8    4    0.392003    0.566883    0.649323    11.00000    0.02172    0.04637 =
         0.02961   -0.00015   -0.00380    0.00244
F9    4    0.538151    0.617557    0.831505    11.00000    0.03634    0.02210 =
         0.02587   -0.00099    0.00647    0.00076
F10   4    0.500330    0.523113    0.860063    11.00000    0.03479    0.02391 =
         0.02376    0.00091    0.00630   -0.00487
F11   4    0.622972    0.506366    0.626690    11.00000    0.03408    0.02614 =
         0.02341   -0.00439    0.00307   -0.00017
HKLF 4


REM
REM wR2 = 0.0581, GooF = S = 1.090, Restrained GooF = 1.117 for all data
REM R1 = 0.0273 for 4374 Fo > 4sig(Fo) and 0.0391 for all 5471 data
REM 221 parameters refined using 28 restraints

END

WGHT      0.0132      1.3550

REM Highest difference peak  0.596,  deepest hole -0.517,  1-sigma level  0.072
Q1    1   0.3234  0.3177  0.7581  11.00000  0.05    0.60
Q2    1   0.5820  0.3595  0.7804  11.00000  0.05    0.53
Q3    1   0.4685  0.3002  0.5646  11.00000  0.05    0.38
Q4    1   0.3556  0.2992  0.8849  11.00000  0.05    0.38
Q5    1   0.5811  0.5614  0.8788  11.00000  0.05    0.36
Q6    1   0.3718  0.3204  0.6447  11.00000  0.05    0.35
Q7    1   0.3095  0.3199  0.6442  11.00000  0.05    0.34
Q8    1   0.5788  0.3988  0.8359  11.00000  0.05    0.31
Q9    1   0.2538  0.5588  0.7252  11.00000  0.05    0.30
Q10   1   0.5366  0.3987  0.8222  11.00000  0.05    0.30
;
_shelx_res_checksum              73670
_olex2_exptl_crystal_mounting_method 'MiTeGen loop'
_olex2_submission_special_instructions 'No special instructions were received'
_oxdiff_exptl_absorpt_empirical_details 
;
Empirical correction (ABSPACK) includes:
- Absorption correction using spherical harmonics
- Frame scaling
;
_oxdiff_exptl_absorpt_empirical_full_max 1.592
_oxdiff_exptl_absorpt_empirical_full_min 0.604
####################################################################### 
# 
# This file contains crystal structure data downloaded from the 
# Cambridge Structural Database (CSD) hosted by the Cambridge 
# Crystallographic Data Centre (CCDC).
# 
# Full information about CCDC data access policies and citation 
# guidelines are available at http://www.ccdc.cam.ac.uk/access/V1 
# 
# Audit and citation data items may have been added by the CCDC. 
# Please retain this information to preserve the provenance of 
# this file and to allow appropriate attribution of the data. 
# 
#######################################################################

data_pfpah_xef2_3_eu
_database_code_depnum_ccdc_archive 'CCDC 2493139'
loop_
_audit_author_name
_audit_author_address
'Erik Uran'
;Jozef Stefan Institute
Slovenia
;
_audit_update_record             
;
2025-10-03 deposited with the CCDC.	2025-11-03 downloaded from the CCDC.
;
_audit_creation_date             2025-10-02
_audit_creation_method           
;
Olex2 1.5
(compiled 2025.07.13 svn.rb7424aed for OlexSys, GUI svn.r7314)
;
_shelx_SHELXL_version_number     2019/3
loop_
_audit_author_email
erik.uran@ijs.si
_chemical_name_common            ?
_chemical_name_systematic        ?
_chemical_formula_moiety         'C3 H3 F5 N O, As F6, F2 Xe'
_chemical_formula_sum            'C3 H3 As F13 N O Xe'
_chemical_formula_weight         522.28
_chemical_absolute_configuration ?
_chemical_melting_point          ?
_chemical_oxdiff_formula         'C3 As Xe N O F13'
_chemical_oxdiff_usercomment     '100 K, EU, LT mount'
loop_
_atom_type_symbol
_atom_type_description
_atom_type_scat_dispersion_real
_atom_type_scat_dispersion_imag
_atom_type_scat_source
C C 0.0015 0.0009 'International Tables Vol C Tables 4.2.6.8 and 6.1.1.4'
H H 0.0000 0.0000 'International Tables Vol C Tables 4.2.6.8 and 6.1.1.4'
As As 0.2758 1.3314 'International Tables Vol C Tables 4.2.6.8 and 6.1.1.4'
F F 0.0096 0.0061 'International Tables Vol C Tables 4.2.6.8 and 6.1.1.4'
N N 0.0030 0.0019 'International Tables Vol C Tables 4.2.6.8 and 6.1.1.4'
O O 0.0056 0.0036 'International Tables Vol C Tables 4.2.6.8 and 6.1.1.4'
Xe Xe -0.8200 1.2838 'International Tables Vol C Tables 4.2.6.8 and 6.1.1.4'

_shelx_space_group_comment       
;
The symmetry employed for this shelxl refinement is uniquely defined
by the following loop, which should always be used as a source of
symmetry information in preference to the above space-group names.
They are only intended as comments.
;
_space_group_crystal_system      orthorhombic
_space_group_IT_number           41
_space_group_name_H-M_alt        'A e a 2'
_space_group_name_Hall           'A 2 -2ac'
loop_
_space_group_symop_operation_xyz
'x, y, z'
'-x, -y, z'
'-x+1/2, y, z+1/2'
'x+1/2, -y, z+1/2'
'x, y+1/2, z+1/2'
'-x, -y+1/2, z+1/2'
'-x+1/2, y+1/2, z+1'
'x+1/2, -y+1/2, z+1'

_cell_length_a                   8.67561(10)
_cell_length_b                   31.0125(4)
_cell_length_c                   8.65174(9)
_cell_angle_alpha                90
_cell_angle_beta                 90
_cell_angle_gamma                90
_cell_volume                     2327.77(4)
_cell_formula_units_Z            8
_cell_measurement_reflns_used    40781
_cell_measurement_temperature    100.01(10)
_cell_measurement_theta_max      30.4070
_cell_measurement_theta_min      1.9660
_shelx_estimated_absorpt_T_max   0.810
_shelx_estimated_absorpt_T_min   0.484
_exptl_absorpt_coefficient_mu    3.146
_exptl_absorpt_correction_T_max  1.000
_exptl_absorpt_correction_T_min  0.458
_exptl_absorpt_correction_type   gaussian
_exptl_absorpt_process_details   
;
CrysAlisPro 1.171.44.117a (Rigaku Oxford Diffraction, 2025)
Numerical absorption correction based on gaussian integration over
a multifaceted crystal model
Empirical absorption correction using spherical harmonics,
implemented in SCALE3 ABSPACK scaling algorithm.
;
_exptl_absorpt_special_details   ?
_exptl_crystal_colour            'clear colourless'
_exptl_crystal_colour_lustre     .
_exptl_crystal_colour_modifier   .
_exptl_crystal_colour_primary    colourless
_exptl_crystal_density_diffrn    2.981
_exptl_crystal_density_meas      ?
_exptl_crystal_density_method    ?
_exptl_crystal_description       plate
_exptl_crystal_F_000             1920
loop_
_exptl_crystal_face_index_h
_exptl_crystal_face_index_k
_exptl_crystal_face_index_l
_exptl_crystal_face_perp_dist
10 43 -1 0.0446
4 50 5 0.0676
-11 0 11 0.1075
-7 -49 -2 0.0522
0 -46 -8 0.0659
0 -17 -15 0.1117
15 -3 0 0.0691
-11 14 10 0.1033
-14 -5 -7 0.0995
-15 3 0 0.1044
7 -14 13 0.1275
-13 24 -6 0.0923
-13 24 4 0.0899
0 2 -15 0.1180
-6 50 -2 0.0475
-9 42 5 0.0647
-1 -55 -1 0.0126

_exptl_crystal_size_max          0.27
_exptl_crystal_size_mid          0.17
_exptl_crystal_size_min          0.07
loop_
_exptl_oxdiff_crystal_face_indexfrac_h
_exptl_oxdiff_crystal_face_indexfrac_k
_exptl_oxdiff_crystal_face_indexfrac_l
_exptl_oxdiff_crystal_face_x
_exptl_oxdiff_crystal_face_y
_exptl_oxdiff_crystal_face_z
9.6473 43.1038 -1.4047 -0.2275 -0.9493 0.2170
4.1992 49.9981 5.2040 -0.2171 -0.9118 -0.3486
-11.0430 0.3477 10.8586 0.0725 0.2936 -0.9532
-7.1107 -48.6762 -2.1121 0.2316 0.9695 0.0799
-0.1987 -46.4289 -8.4497 0.1769 0.7464 0.6415
-0.1790 -16.9996 -14.7216 -0.3981 0.4462 0.8015
15.4854 -2.9757 0.0657 0.5303 -0.6003 0.5987
-11.3172 13.6466 9.8660 -0.1236 0.1429 -0.9820
-13.7385 -5.4093 -7.0145 -0.6557 0.7402 -0.1491
-15.4862 2.8862 -0.1432 -0.5324 0.6027 -0.5945
6.6641 -14.1212 13.3995 0.8995 -0.2818 -0.3337
-12.5712 24.1206 -6.0627 -0.9096 0.2866 -0.3007
-13.2482 23.9990 4.4521 -0.5144 0.1637 -0.8417
0.1968 1.6605 -15.4593 -0.6231 0.1939 0.7578
-6.2820 50.2400 -1.8701 -0.8340 -0.3800 -0.3999
-8.9294 42.1002 4.6868 -0.5688 -0.2579 -0.7810
-0.8879 -55.1821 -1.1788 0.5396 0.7856 0.3028

_exptl_transmission_factor_max   ?
_exptl_transmission_factor_min   ?
_diffrn_reflns_av_R_equivalents  0.0450
_diffrn_reflns_av_unetI/netI     0.0173
_diffrn_reflns_Laue_measured_fraction_full 0.999
_diffrn_reflns_Laue_measured_fraction_max 0.940
_diffrn_reflns_limit_h_max       15
_diffrn_reflns_limit_h_min       -15
_diffrn_reflns_limit_k_max       54
_diffrn_reflns_limit_k_min       -55
_diffrn_reflns_limit_l_max       14
_diffrn_reflns_limit_l_min       -15
_diffrn_reflns_number            111431
_diffrn_reflns_point_group_measured_fraction_full 1.000
_diffrn_reflns_point_group_measured_fraction_max 0.939
_diffrn_reflns_theta_full        19.665
_diffrn_reflns_theta_max         30.759
_diffrn_reflns_theta_min         1.852
_diffrn_ambient_environment      N~2~
_diffrn_ambient_temperature      100.01(10)
_diffrn_detector                 'Hybrid Pixel Array Detector'
_diffrn_detector_area_resol_mean 13.3333
_diffrn_detector_type            'Eiger2 R CdTe 1M'
_diffrn_measured_fraction_theta_full 0.999
_diffrn_measured_fraction_theta_max 0.940
_diffrn_measurement_details      
;
List of Runs (angles in degrees, time in seconds):

  # Type    Start    End  Width  t~exp~   \w     \q     \k     \f   Frames
#--------------------------------------------------------------------------
  1  \w    -54.00  11.00   0.50    5.00    --   -0.38 -57.00   0.00  130
  2  \w    -22.00  46.00   0.50    5.00    --   -0.38  77.00  90.00  136
  3  \w     17.00  43.00   0.50    5.00    --   -2.00  66.00 147.29   52
  4  \w    -64.00   8.00   0.50    5.00    --    2.00 -42.00  52.20  144
  5  \w    -27.00   8.00   0.50    5.00    --    2.00 -41.00 -96.68   70
  6  \w    -18.00  50.00   0.50    5.00    --   -2.00  63.00-170.89  136
  7  \w    -64.00 -28.00   0.50    5.00    --    2.00 -42.00-174.61   72
  8  \w    -61.00   8.00   0.50    5.00    --    2.00 -41.00 105.23  138
  9  \w    -22.00   8.00   0.50    5.00    --    2.00 -42.00-174.61   60
 10  \w    -56.00 -30.00   0.50    5.00    --    2.00 -41.00 -96.68   52
 11  \w    -19.00   9.00   0.50    5.00    --   -2.00  66.00 147.29   56
 12  \w    -19.00  27.00   0.50    5.00    --   -2.00  66.00 -10.78   92
 13  \w     33.00  58.00   0.50    5.00    --   -2.00  66.00 -10.78   50
 14  \w    -24.00  21.00   0.50    5.00    --   -2.00  78.00-104.26   90
 15  \w     35.00  62.00   0.50    5.00    --   -2.95  21.00  74.37   54
 16  \w    -12.00  14.00   0.50    5.00    --   -2.95  19.00 150.00   52
 17  \w     42.00  68.00   0.50    5.00    --   -2.95  19.00 150.00   52
 18  \w    -12.00  37.00   0.50    5.00    --   -2.95  19.00 120.00   98
 19  \w    -12.00  26.00   0.50    5.00    --   -2.95  19.00  30.00   76
 20  \w     40.00  66.00   0.50    5.00    --   -2.95  19.00  30.00   52
 21  \w    -12.00  56.00   0.50    5.00    --   -2.95  19.00 -30.00  136
 22  \w    -69.00  48.00   0.50    5.00    --   -2.95   0.00 -90.00  234
 23  \w    -12.00  28.00   0.50    5.00    --   -2.95  21.00  74.37   80
 24  \w    -65.00  55.00   0.50    5.00    --    2.32   0.00  60.00  240
 25  \w    -65.00  55.00   0.50    5.00    --    2.32   0.00 -90.00  240
;
_diffrn_measurement_device       'four-circle diffractometer'
_diffrn_measurement_device_type  
'Rigaku OD, XtaLAB Synergy-S, Dualflex, Eiger2 R CdTe 1M'
_diffrn_measurement_method       '\w scans'
_diffrn_orient_matrix_type       
'CrysAlisPro convention (1999,Acta A55,543-557)'
_diffrn_orient_matrix_UB_11      0.0319349000
_diffrn_orient_matrix_UB_12      -0.0111372000
_diffrn_orient_matrix_UB_13      0.0395130000
_diffrn_orient_matrix_UB_21      -0.0412549000
_diffrn_orient_matrix_UB_22      -0.0132625000
_diffrn_orient_matrix_UB_23      -0.0144933000
_diffrn_orient_matrix_UB_31      0.0378994000
_diffrn_orient_matrix_UB_32      -0.0050482000
_diffrn_orient_matrix_UB_33      -0.0490763000
_diffrn_oxdiff_digest_od_ed      
;

;
_diffrn_oxdiff_measurement_exp_name pfpaH_XeF2_3.par
_diffrn_radiation_monochromator  mirror
_diffrn_radiation_probe          x-ray
_diffrn_radiation_type           'Ag K\a'
_diffrn_radiation_wavelength     0.56087
_diffrn_source                   'micro-focus sealed X-ray tube'
_diffrn_source_type              'PhotonJet (Ag) X-ray Source'
_reflns_Friedel_coverage         0.903
_reflns_Friedel_fraction_full    1.000
_reflns_Friedel_fraction_max     0.937
_reflns_number_gt                5368
_reflns_number_total             6484
_reflns_special_details          
;
 Reflections were merged by SHELXL according to the crystal
 class for the calculation of statistics and refinement.
 
 _reflns_Friedel_fraction is defined as the number of unique
 Friedel pairs measured divided by the number that would be
 possible theoretically, ignoring centric projections and
 systematic absences. Completness statistics refer to single and
 composite reflections containing twin component 1 only.
;
_reflns_threshold_expression     'I > 2\s(I)'
_computing_cell_refinement       'CrysAlisPro 1.171.44.117a (Rigaku OD, 2025)'
_computing_data_collection       
'CrysAlisPro system (CCD 44.120a 64-bit (release 22-08-2025))'
_computing_data_reduction        'CrysAlisPro 1.171.44.117a (Rigaku OD, 2025)'
_computing_molecular_graphics    'Olex2 1.5 (Dolomanov et al., 2009)'
_computing_publication_material  'Olex2 1.5 (Dolomanov et al., 2009)'
_computing_structure_refinement  'SHELXL 2019/3 (Sheldrick, 2015)'
_computing_structure_solution    'olex2.solve 1.5 (Bourhis et al., 2015)'
_refine_diff_density_max         0.496
_refine_diff_density_min         -0.413
_refine_diff_density_rms         0.089
_refine_ls_abs_structure_details 
;
 Twinning involves inversion, so Flack parameter cannot be determined
;
_refine_ls_abs_structure_Flack   ?
_refine_ls_extinction_coef       0.00014(4)
_refine_ls_extinction_expression Fc^*^=kFc[1+0.001xFc^2^\l^3^/sin(2\q)]^-1/4^
_refine_ls_extinction_method     'SHELXL-2019/2 (Sheldrick 2019)'
_refine_ls_goodness_of_fit_ref   1.039
_refine_ls_hydrogen_treatment    refall
_refine_ls_matrix_type           full
_refine_ls_number_parameters     197
_refine_ls_number_reflns         6484
_refine_ls_number_restraints     1
_refine_ls_R_factor_all          0.0250
_refine_ls_R_factor_gt           0.0175
_refine_ls_restrained_S_all      1.039
_refine_ls_shift/su_max          0.001
_refine_ls_shift/su_mean         0.000
_refine_ls_structure_factor_coef Fsqd
_refine_ls_weighting_details     
'w=1/[\s^2^(Fo^2^)+(0.0141P)^2^+0.6274P] where P=(Fo^2^+2Fc^2^)/3'
_refine_ls_weighting_scheme      calc
_refine_ls_wR_factor_gt          0.0362
_refine_ls_wR_factor_ref         0.0381
_refine_special_details          
;
 Refined as a 4-component inversion twin.
;
_olex2_refinement_description    
;
1. Twinned data refinement
 Scales: 0.423(18)
 0.099(11) 0.357(10) 0.121(11)
;
_atom_sites_solution_hydrogens   difmap
_atom_sites_solution_primary     iterative
_atom_sites_solution_secondary   ?
loop_
_atom_site_label
_atom_site_type_symbol
_atom_site_fract_x
_atom_site_fract_y
_atom_site_fract_z
_atom_site_U_iso_or_equiv
_atom_site_adp_type
_atom_site_occupancy
_atom_site_site_symmetry_order
_atom_site_calc_flag
_atom_site_refinement_flags_posn
_atom_site_refinement_flags_adp
_atom_site_refinement_flags_occupancy
_atom_site_disorder_assembly
_atom_site_disorder_group
Xe1 Xe 0.25364(2) 0.49987(2) 0.67913(3) 0.01710(3) Uani 1 1 d . . . . .
As1 As 0.49533(2) 0.39518(2) 0.42277(4) 0.01494(4) Uani 1 1 d . . . . .
F1 F 0.68563(15) 0.32504(5) 1.0281(2) 0.0269(3) Uani 1 1 d . . . . .
O1 O 0.36559(18) 0.34075(5) 0.7931(2) 0.0255(3) Uani 1 1 d . . . . .
H1 H 0.305(4) 0.3600(11) 0.766(4) 0.041(9) Uiso 1 1 d . . . . .
N1 N 0.5115(2) 0.38846(5) 0.9329(7) 0.0225(4) Uani 1 1 d . . . . .
H1A H 0.573(4) 0.3899(12) 0.984(5) 0.042(11) Uiso 1 1 d . . . . .
H1B H 0.459(4) 0.4082(11) 0.913(5) 0.033(8) Uiso 1 1 d . . . . .
C1 C 0.4779(2) 0.35071(7) 0.8837(3) 0.0183(3) Uani 1 1 d . . . . .
F2 F 0.64048(15) 0.29519(4) 0.80367(19) 0.0251(3) Uani 1 1 d . . . . .
C2 C 0.57549(19) 0.31170(6) 0.9307(3) 0.0173(3) Uani 1 1 d . . . . .
F3 F 0.57635(19) 0.24765(5) 1.0736(2) 0.0329(4) Uani 1 1 d . . . . .
C3 C 0.4816(2) 0.27638(8) 1.0136(3) 0.0214(4) Uani 1 1 d . . . . .
F4 F 0.39876(18) 0.29432(5) 1.1258(2) 0.0316(3) Uani 1 1 d . . . . .
F5 F 0.38792(18) 0.25667(5) 0.9162(2) 0.0326(3) Uani 1 1 d . . . . .
F6 F 0.37890(17) 0.46135(5) 0.8167(2) 0.0300(3) Uani 1 1 d . . . . .
F7 F 0.13045(17) 0.53767(5) 0.5435(2) 0.0321(3) Uani 1 1 d . . . . .
F8 F 0.48654(15) 0.34039(3) 0.4311(3) 0.0269(2) Uani 1 1 d . . . . .
F9 F 0.65364(16) 0.39309(5) 0.3050(2) 0.0294(3) Uani 1 1 d . . . . .
F10 F 0.60871(18) 0.39692(5) 0.5848(2) 0.0293(3) Uani 1 1 d . . . . .
F11 F 0.49790(13) 0.45075(4) 0.4129(3) 0.0237(3) Uani 1 1 d . . . . .
F12 F 0.33095(15) 0.39838(5) 0.5355(2) 0.0270(3) Uani 1 1 d . . . . .
F13 F 0.37583(16) 0.39439(5) 0.26008(19) 0.0238(3) Uani 1 1 d . . . . .

loop_
_atom_site_aniso_label
_atom_site_aniso_U_11
_atom_site_aniso_U_22
_atom_site_aniso_U_33
_atom_site_aniso_U_23
_atom_site_aniso_U_13
_atom_site_aniso_U_12
Xe1 0.01691(6) 0.01748(4) 0.01692(6) 0.00099(4) -0.00037(4) 0.00125(4)
As1 0.01358(8) 0.01678(6) 0.01447(9) 0.00014(12) -0.00014(8) 0.00030(6)
F1 0.0224(5) 0.0269(7) 0.0313(7) 0.0029(6) -0.0106(5) -0.0041(5)
O1 0.0237(7) 0.0283(8) 0.0246(8) -0.0006(6) -0.0067(6) 0.0060(6)
N1 0.0245(8) 0.0181(6) 0.0250(12) -0.0042(14) 0.0014(10) -0.0002(6)
C1 0.0192(7) 0.0192(8) 0.0165(8) 0.0018(6) 0.0020(6) 0.0012(7)
F2 0.0246(6) 0.0249(6) 0.0259(6) -0.0001(5) 0.0076(5) 0.0059(5)
C2 0.0151(6) 0.0168(7) 0.0198(7) -0.0005(8) -0.0006(8) 0.0005(5)
F3 0.0360(8) 0.0251(7) 0.0377(8) 0.0122(6) 0.0022(7) 0.0051(6)
C3 0.0232(8) 0.0174(8) 0.0234(9) 0.0011(7) 0.0015(7) -0.0004(7)
F4 0.0356(7) 0.0286(8) 0.0305(7) 0.0008(6) 0.0140(6) 0.0003(6)
F5 0.0343(7) 0.0277(7) 0.0358(8) -0.0022(6) -0.0035(7) -0.0134(5)
F6 0.0325(7) 0.0246(7) 0.0330(8) 0.0054(6) -0.0126(6) 0.0031(5)
F7 0.0388(8) 0.0251(7) 0.0325(8) 0.0034(6) -0.0149(6) 0.0055(6)
F8 0.0319(7) 0.0165(4) 0.0323(7) 0.0017(8) -0.0011(6) -0.0006(4)
F9 0.0202(6) 0.0334(8) 0.0344(8) 0.0004(7) 0.0112(6) 0.0021(5)
F10 0.0332(8) 0.0297(8) 0.0250(7) 0.0004(6) -0.0133(6) 0.0005(6)
F11 0.0263(7) 0.0170(4) 0.0278(9) 0.0020(6) -0.0022(5) -0.0007(4)
F12 0.0229(6) 0.0323(7) 0.0259(7) 0.0048(6) 0.0094(5) 0.0052(5)
F13 0.0218(6) 0.0298(7) 0.0200(6) 0.0020(5) -0.0060(5) -0.0042(5)

_geom_special_details            
;
 All esds (except the esd in the dihedral angle between two l.s. planes)
 are estimated using the full covariance matrix.  The cell esds are taken
 into account individually in the estimation of esds in distances, angles
 and torsion angles; correlations between esds in cell parameters are only
 used when they are defined by crystal symmetry.  An approximate (isotropic)
 treatment of cell esds is used for estimating esds involving l.s. planes.
;
loop_
_geom_bond_atom_site_label_1
_geom_bond_atom_site_label_2
_geom_bond_distance
_geom_bond_site_symmetry_2
_geom_bond_publ_flag
Xe1 F6 2.0061(15) . ?
Xe1 F7 1.9734(14) . ?
As1 F8 1.7027(11) . ?
As1 F9 1.7114(15) . ?
As1 F10 1.7133(16) . ?
As1 F11 1.7256(12) . ?
As1 F12 1.7307(14) . ?
As1 F13 1.7483(15) . ?
F1 C2 1.339(2) . ?
O1 H1 0.83(3) . ?
O1 C1 1.289(2) . ?
N1 H1A 0.69(4) . ?
N1 H1B 0.79(3) . ?
N1 C1 1.279(3) . ?
C1 C2 1.531(3) . ?
F2 C2 1.338(2) . ?
C2 C3 1.542(3) . ?
F3 C3 1.319(3) . ?
C3 F4 1.330(3) . ?
C3 F5 1.321(3) . ?

loop_
_geom_angle_atom_site_label_1
_geom_angle_atom_site_label_2
_geom_angle_atom_site_label_3
_geom_angle
_geom_angle_site_symmetry_1
_geom_angle_site_symmetry_3
_geom_angle_publ_flag
F7 Xe1 F6 179.88(9) . . ?
F8 As1 F9 91.34(8) . . ?
F8 As1 F10 91.28(10) . . ?
F8 As1 F11 178.13(6) . . ?
F8 As1 F12 89.79(8) . . ?
F8 As1 F13 89.64(9) . . ?
F9 As1 F10 91.58(9) . . ?
F9 As1 F11 89.88(8) . . ?
F9 As1 F12 177.54(10) . . ?
F9 As1 F13 89.77(9) . . ?
F10 As1 F11 90.10(9) . . ?
F10 As1 F12 90.58(9) . . ?
F10 As1 F13 178.35(9) . . ?
F11 As1 F12 88.94(8) . . ?
F11 As1 F13 88.95(8) . . ?
F12 As1 F13 88.05(8) . . ?
C1 O1 H1 119(2) . . ?
H1A N1 H1B 123(4) . . ?
C1 N1 H1A 116(3) . . ?
C1 N1 H1B 120(3) . . ?
O1 C1 C2 112.98(18) . . ?
N1 C1 O1 126.4(2) . . ?
N1 C1 C2 120.6(2) . . ?
F1 C2 C1 108.51(16) . . ?
F1 C2 C3 107.69(18) . . ?
C1 C2 C3 113.14(15) . . ?
F2 C2 F1 109.53(15) . . ?
F2 C2 C1 108.49(17) . . ?
F2 C2 C3 109.44(16) . . ?
F3 C3 C2 109.51(16) . . ?
F3 C3 F4 109.4(2) . . ?
F3 C3 F5 108.79(19) . . ?
F4 C3 C2 109.13(18) . . ?
F5 C3 C2 110.92(19) . . ?
F5 C3 F4 109.06(17) . . ?

loop_
_geom_hbond_atom_site_label_D
_geom_hbond_atom_site_label_H
_geom_hbond_atom_site_label_A
_geom_hbond_distance_DH
_geom_hbond_distance_HA
_geom_hbond_distance_DA
_geom_hbond_angle_DHA
_geom_hbond_site_symmetry_A
_geom_hbond_publ_flag
O1 H1 F12 0.83(3) 2.33(3) 2.872(2) 124(3) . yes
O1 H1 F13 0.83(3) 1.90(3) 2.690(2) 159(3) 3 yes
N1 H1A F7 0.69(4) 2.36(4) 2.688(3) 111(4) 4_565 yes
N1 H1B F6 0.79(3) 1.97(4) 2.729(3) 162(4) . yes

loop_
_geom_torsion_atom_site_label_1
_geom_torsion_atom_site_label_2
_geom_torsion_atom_site_label_3
_geom_torsion_atom_site_label_4
_geom_torsion
_geom_torsion_site_symmetry_1
_geom_torsion_site_symmetry_2
_geom_torsion_site_symmetry_3
_geom_torsion_site_symmetry_4
_geom_torsion_publ_flag
F1 C2 C3 F3 -49.3(2) . . . . ?
F1 C2 C3 F4 70.4(2) . . . . ?
F1 C2 C3 F5 -169.42(17) . . . . ?
O1 C1 C2 F1 -178.12(17) . . . . ?
O1 C1 C2 F2 63.0(2) . . . . ?
O1 C1 C2 C3 -58.7(2) . . . . ?
N1 C1 C2 F1 2.2(4) . . . . ?
N1 C1 C2 F2 -116.7(3) . . . . ?
N1 C1 C2 C3 121.7(4) . . . . ?
C1 C2 C3 F3 -169.25(18) . . . . ?
C1 C2 C3 F4 -49.5(2) . . . . ?
C1 C2 C3 F5 70.7(2) . . . . ?
F2 C2 C3 F3 69.7(2) . . . . ?
F2 C2 C3 F4 -170.61(17) . . . . ?
F2 C2 C3 F5 -50.4(2) . . . . ?

_shelx_res_file                  
;
TITL
    pfpah_xef2_3_eu.res
    created by SHELXL-2019/3 at 10:51:07 on 02-Oct-2025
CELL 0.56087 8.675607 31.012495 8.651743 90 90 90
ZERR 8 0.000095 0.000353 0.000094 0 0 0
LATT -5
SYMM -X,-Y,+Z
SYMM 0.5-X,+Y,0.5+Z
SYMM 0.5+X,-Y,0.5+Z
SFAC C H As F N O Xe
UNIT 24 24 8 104 8 8 8
EQIV $1 0.5-X,+Y,0.5+Z
EQIV $2 0.5+X,1-Y,0.5+Z

L.S. 3
PLAN  20
SIZE 0.07 0.17 0.27
TEMP -173
CONF
HTAB O1 F12
HTAB O1 F13_$1
HTAB N1 F6
HTAB N1 F7_$2
MORE -1
BOND $H
fmap 2 53
acta
TWIN 0 0 1 0 -1 0 1 0 0 -4
REM <olex2.extras>
REM <HklSrc "%.\\pfpaH_XeF2_3_EU.hkl">
REM </olex2.extras>

WGHT    0.014100    0.627400
EXTI    0.000137
BASF   0.09889   0.35692   0.12147
FVAR       0.36753
XE1   7    0.253638    0.499869    0.679130    11.00000    0.01691    0.01748 =
         0.01692    0.00099   -0.00037    0.00125
AS1   3    0.495327    0.395185    0.422769    11.00000    0.01358    0.01678 =
         0.01447    0.00014   -0.00014    0.00030
F1    4    0.685628    0.325036    1.028058    11.00000    0.02240    0.02695 =
         0.03132    0.00294   -0.01056   -0.00407
O1    6    0.365595    0.340751    0.793059    11.00000    0.02371    0.02829 =
         0.02461   -0.00057   -0.00672    0.00597
H1    2    0.305274    0.359959    0.765640    11.00000    0.04094
N1    5    0.511508    0.388456    0.932922    11.00000    0.02446    0.01806 =
         0.02500   -0.00421    0.00142   -0.00018
H1A   2    0.572656    0.389855    0.983567    11.00000    0.04151
H1B   2    0.458593    0.408211    0.912796    11.00000    0.03347
C1    1    0.477947    0.350709    0.883719    11.00000    0.01922    0.01925 =
         0.01655    0.00185    0.00201    0.00118
F2    4    0.640482    0.295186    0.803665    11.00000    0.02463    0.02487 =
         0.02590   -0.00006    0.00764    0.00588
C2    1    0.575488    0.311701    0.930745    11.00000    0.01513    0.01681 =
         0.01982   -0.00050   -0.00055    0.00045
F3    4    0.576354    0.247650    1.073637    11.00000    0.03600    0.02508 =
         0.03767    0.01218    0.00222    0.00505
C3    1    0.481626    0.276380    1.013625    11.00000    0.02317    0.01745 =
         0.02344    0.00106    0.00152   -0.00042
F4    4    0.398755    0.294320    1.125810    11.00000    0.03560    0.02860 =
         0.03049    0.00084    0.01398    0.00029
F5    4    0.387920    0.256666    0.916191    11.00000    0.03427    0.02769 =
         0.03575   -0.00217   -0.00350   -0.01336
F6    4    0.378902    0.461354    0.816697    11.00000    0.03249    0.02459 =
         0.03297    0.00540   -0.01263    0.00307
F7    4    0.130452    0.537670    0.543454    11.00000    0.03882    0.02510 =
         0.03253    0.00344   -0.01489    0.00549
F8    4    0.486542    0.340387    0.431150    11.00000    0.03191    0.01645 =
         0.03230    0.00174   -0.00114   -0.00062
F9    4    0.653636    0.393092    0.304992    11.00000    0.02024    0.03342 =
         0.03440    0.00035    0.01121    0.00205
F10   4    0.608710    0.396924    0.584789    11.00000    0.03320    0.02972 =
         0.02503    0.00038   -0.01333    0.00050
F11   4    0.497898    0.450755    0.412851    11.00000    0.02626    0.01701 =
         0.02779    0.00196   -0.00224   -0.00073
F12   4    0.330946    0.398380    0.535518    11.00000    0.02289    0.03230 =
         0.02591    0.00482    0.00938    0.00518
F13   4    0.375828    0.394394    0.260078    11.00000    0.02181    0.02976 =
         0.01997    0.00202   -0.00601   -0.00421
HKLF 4


REM
REM wR2 = 0.0381, GooF = S = 1.039, Restrained GooF = 1.039 for all data
REM R1 = 0.0175 for 5368 Fo > 4sig(Fo) and 0.0250 for all 6484 data
REM 197 parameters refined using 1 restraints

END

WGHT      0.0141      0.6274

REM Highest difference peak  0.496,  deepest hole -0.413,  1-sigma level  0.089
Q1    1   0.4957  0.3558  0.4232  11.00000  0.05    0.50
Q2    1   0.6677  0.3999  0.5345  11.00000  0.05    0.42
Q3    1   0.3548  0.3004  0.7981  11.00000  0.05    0.41
Q4    1   0.3754  0.5387  0.8139  11.00000  0.05    0.40
Q5    1   0.0000  0.5000  0.6005  10.50000  0.05    0.39
Q6    1   0.3736  0.3993  0.5878  11.00000  0.05    0.36
Q7    1   0.6199  0.3994  0.2655  11.00000  0.05    0.35
Q8    1   0.5023  0.3214  0.4843  11.00000  0.05    0.34
Q9    1   0.5046  0.3172  0.9040  11.00000  0.05    0.33
Q10   1   0.4973  0.4599  0.8989  11.00000  0.05    0.33
Q11   1   0.5000  0.5000  0.7538  10.50000  0.05    0.33
Q12   1   0.2500  0.4237  0.1780  11.00000  0.05    0.33
Q13   1   0.1732  0.4833  0.6832  11.00000  0.05    0.32
Q14   1   0.2612  0.4781  0.6415  11.00000  0.05    0.32
Q15   1   0.5825  0.3981  0.3477  11.00000  0.05    0.31
Q16   1   0.3766  0.3203  0.7436  11.00000  0.05    0.31
Q17   1   0.3636  0.4595  1.0388  11.00000  0.05    0.31
Q18   1   0.5876  0.3990  0.5203  11.00000  0.05    0.30
Q19   1   0.3367  0.3974  0.3152  11.00000  0.05    0.30
Q20   1   0.4261  0.4605  0.9435  11.00000  0.05    0.30
;
_shelx_res_checksum              83365
_olex2_exptl_crystal_mounting_method 'MiTeGen loop'
_olex2_submission_special_instructions 'No special instructions were received'
_oxdiff_exptl_absorpt_empirical_details 
;
Empirical correction (ABSPACK) includes:
- Absorption correction using spherical harmonics
- Frame scaling
;
_oxdiff_exptl_absorpt_empirical_full_max 1.338
_oxdiff_exptl_absorpt_empirical_full_min 0.820
loop_
_twin_individual_id
_twin_individual_mass_fraction_refined
1 0.423(18)
2 0.099(11)
3 0.357(10)
4 0.121(11)
